# Supplementary material for: Evaluation of a virtual objective structured clinical examination in the metaverse (Second Life) to assess the clinical skills in emergency radiology of medical students in Spain: a cross-sectional study
Source: J Educ Eval Health Prof. 2025 Apr 21;22:12. doi: 10.3352/jeehp.2025.22.12 (PMC12202975; doi:10.3352/jeehp.2025.22.12)
Supplement: Supplementary file 1 [file jeehp-22-12-dataset1.xlsx]

## Sheet: ALL
Dataset 1. Raw Data of the OSCE results: All participants
Group	Number	W/M	Age	Age*	CODE	OSCE room	Questionnaire	Stat1	Stat2	Stat3	Stat4	Stat5	Stat6	Score	Observations*	Media	DST	Final EXAM qualification		Media	DST
G1	1	W	23	23	A1	Blue	Q-001	6	3	6	7	0	5	4.5				5
G1	2	W	23	23	A2	Blue		7	6	8.5	8	0	5	5.75	Group 1	4.7465	1.13963	7.5	Group 1	7.05	1.42948
G1	3	M	23	23	A3	Blue	Q-002	6	9	7.5	6	7	8	7.25				8
G1	4	M	23		A4	Blue									Did not perform OSCE
G1	5	W	22	22	A5	Blue	Q-003	6	2.5	2.5	5	2	1	3.17				5
G1	6	M	23	23	A6	Blue	Q-004	3	4	1	4	2	4	3				7.25
G1	7	W	23	23	B1	Yellow	Q-005	9	3	6	1	5	3	4.5				6.25
G1	8	W	24	24	B2	Yellow	Q-006	8	2	7	1	4	4.5	4.42				6.75
G1	9	W	23	23	B3	Yellow	Q-007	7	3	4	1	4	3.5	3.75				5.75
G1	10	W	23	23	B4	Yellow	Q-008	7	1	9	0	0.5	2.5	3.33				6.25				0.198634	Pearson
G1	11	W	23	23	B5	Yellow	Q-009	8	3	6	1	0.5	3.5	3.67				9.25				163	N
G1	12	M	23	23	B6	Yellow	Q-010	9	4.5	9	2	1.5	0.5	4.42				5.25				2.57163	t
G1	13	M	22	22	C1	Blue	Q-011	5	4	1	6	1	6	3.83				5.75				0.0110266	p
G1	14	W	23	23	C2	Blue		6	3	5.5	6	7	7	5.75				6.5
G1	15	W	23	23	C3	Blue	Q-012	6	8	3	7	4	8	6				10
G1	16	M	25	25	C4	Blue	Q-013	7	7	4.5	4	6	5	5.58				7
G1	17	M	23	23	C5	Blue	Q-014	8	8	5.5	7	1	6	5.92				7.5
G1	18	W	23	23	D1	Yellow	Q-015	7	5	8	4	8	3.5	5.92				9.25
G1	19	W	32	32	D2	Yellow	Q-016	4	5	9	1	5	7.5	5.25				6.75
G1	20	M	23	23	D3	Yellow		7.5	3.5	7	1	6.5	2.5	4.67				7.5
G1	21	W	23	23	D4	Yellow	Q-017	7	3	8	0.5	4	3	4.25				8.5
G1	22	W	23		D5	Yellow	Q-018								Did not send answer
G2	1	W	23	23	A1	Blue	Q-019	5	9	8.5	5.5	0	4	5.33				8.5
G2	2	M	23	23	A2	Blue		6	8	8	6	6	5.5	6.58	Group 2	4.69682	1.0713	5.25	Group 2	6.94318	1.19257
G2	3	W	23	23	A3	Blue	Q-020	6	4	4	5	7	6	5.33				6.5
G2	4	M	23	23	A4	Blue	Q-021	5	8	4	3	5	4	4.83				6.25
G2	5	M	22	22	A5	Blue	Q-022	3	5	6	3	6	5	4.67				5
G2	6	W	23	23	A6	Blue		4	5	2	1	0	4	2.67				4.5
G2	7	W	23	23	B1	Yellow	Q-023	4	4	9	2	3	4.5	4.42				7.25
G2	8	W	23	23	B2	Yellow	Q-024	5	6	9	2	6.5	6.5	5.83				7.25
G2	9	W	26	26	B3	Yellow	Q-025	8	4.5	9	1	4	4.5	5.17				8.75
G2	10	W	23	23	B4	Yellow		9	3	9.5	0	4	5	5.08				8.5
G2	11	W	28	28	B5	Yellow	Q-026	4	2	8	0	3	4	3.5				8.75
G2	12	W	23	23	B6	Yellow	Q-027	8	3	9	0	4	3	4.5				7.25
G2	13	W	23	23	C1	Blue		6	6	5	3	7	6	5.5				6.75
G2	14	W	23	23	C2	Blue	Q-028	4	5	2.5	6	7	3	4.58				6.75
G2	15	W	23	23	C3	Blue	Q-029	2	5	2.5	5	6	3	3.92				6.75
G2	16	W	23	23	C4	Blue	Q-030	3	3	3	E	E	3	3				5.75
G2	17	W	23	23	C5	Blue	Q-031	8	3	3.5	6	5	3	4.75				6.5
G2	18	W	23	23	C6	Blue	Q-032	4	5	3.5	4	6	6.5	4.83				8.25
G2	19	W	22		D1	Yellow									Did not perform OSCE
G2	20	W	23	23	D2	Yellow	Q-033	3	1	7	5	1	2.5	3.25				7.5
G2	21	W	23	23	D3	Yellow	Q-034	2	4	8	3	1	2.5	3.42				7.75
G2	22	W	26	26	D4	Yellow	Q-035	5	6	9	0	6	7	5.5				6.75
G2	23	W	23	23	D5	Yellow	Q-036	9	6	9	0	8	8	6.67				6.25
G3	1	W	23	23	A1	Blue	Q-037	4	6	1.5	7	6	4	4.75				7
G3	2	W	23	23	A2	Blue	Q-038	4	7	6	5	7	4	5.5	Group 3	4.76458	0.910953	7.75	Group 3	7.27083	1.05531
G3	3	M	23	23	A3	Blue		4	4	1.5	5.5	6	4	4.17				6.75
G3	4	M	24	24	A4	Blue		5	5	1.5	6	7	8	5.42				10
G3	6	W	23	23	A5	Blue		6.5	4	4.5	5	7	3	5				8
G3	7	W	22	22	A6	Blue	Q-039	6.5	3	8	4	7	5	5.58				7
G3	8	W	23	23	B1	Yellow	Q-040	4	6	7.5	0	5	5	4.58				7
G3	9	W	23	23	B2	Yellow	Q-041	8	5	9	0	2.5	3.5	4.67				7.5
G3	10	W	23	23	B3	Yellow	Q-042	9	9	9	4	0.5	6.5	6.33				6.5
G3	11	W	23	23	B4	Yellow	Q-043	9	5	10	6	2	3.5	5.92				9
G3	12	W	23	23	B5	Yellow		10	5	10	3	0.5	6.5	5.83				6.75
G3	13	M	23	23	B6	Yellow	Q-044	3	4	8	0	4	4.5	3.92				6
G3	14	W	31	31	C1	Blue		3	4	1.5	5	5	4	3.75				6
G3	15	W	23	23	C2	Blue	Q-045	5	2	5	6	3	2	3.83				8
G3	16	M	23	23	C3	Blue	Q-046	7	5	3.5	4	4	6	4.92				8.75
G3	17	M	23	23	C4	Blue		5	3	3	4	2	5	3.67				8
G3	18	W	23	23	C5	Blue		6	5	4.5	5	6	6	5.42				6.25
G3	19	W	23	23	C6	Blue		4	3	1	5	5	3	3.5				6.25
G3	20	M	23	23	D1	Yellow	Q-047	5	5	10	4	6	5.5	5.92				7.25
G3	21	M	23	23	D2	Yellow	Q-048	5	5	9	1	3.5	1.5	4.17				7.75
G3	22	M	23	23	D3	Yellow		5	3	5	0	7	0.5	3.33				7.75
G3	23	W	23	23	D4	Yellow	Q-049	7	5	9	3	6.5	5.5	6				5.75
G3	24	W	23	23	D5	Yellow	Q-050	4	3	8	2	5.5	1.5	4				6
G3	25	W	25	25	D6	Yellow	Q-051	5	6	8	0	4.5	1.5	4.17				7.5
G4	1	W	23	23	A1	Blue		5	5	1	4	4	7	4.33				5
G4	2	W	23	23	A2	Blue	Q-052	6	5	1.5	4	7	7	5.08	Group 4	4.3676	0.909365	8	Group 4	6.44	1.28954
G4	3	W	22	22	A3	Blue		5	6	1	5	5	6	4.67				6.75
G4	4	M	38	38	A4	Blue	Q-053	4	8	5	3	5	4	4.83				7.5
G4	5	M	23	23	A5	Blue	Q-054	2	4	2.5	3	3	3.5	3				7
G4	6	W	23	23	A6	Blue	Q-055	3	5	2.5	5	5	5	4.25				5.75
G4	7	W	23	23	B1	Yellow	Q-056	4	4	8	3	2	5.5	4.42				7
G4	8	W	23	23	B2	Yellow		9	3	6	6	4	3	5.08				8
G4	9	M	23	23	B3	Yellow	Q-057	2	4	5	4	5.5	2	3.75				5.5
G4	10	W	23	23	B4	Yellow		8	4	5	0	6	1.5	4.08				6.25
G4	11	W	23	23	B5	Yellow	Q-058	1	1	9	3	2	1.5	2.92				5.75
G4	12	M	23	23	B6	Yellow	Q-059	7	2.5	6	3	4	1	3.92				5.5
G4	13	W	23	23	C1	Blue		3	6	4	4	5	7	4.83				7
G4	14	W	23	23	C2	Blue	Q-060	6	3	8.5	6	5	7	5.92				8.25
G4	15	W	23		C3	Blue									Technical failure
G4	16	W	23	23	C4	Blue	Q-061	5	3	4.5	6	6	8	5.42				7.5
G4	17	W	23	23	C5	Blue	Q-062	6	7	5.5	5	7	E	6.1				8.25
G4	18	W	23	23	C6	Blue		3	5	5.5	4	E	5	4.5				7
G4	19	W	23	23	C7	Blue	Q-063	4	5	4.5	2	0	5	3.42				5.5
G4	20	W	23	23	D1	Yellow	Q-064	2.5	3.5	5	4	4.5	1.5	3.42				5.5
G4	21	W	23	23	D2	Yellow	Q-065	1	2	5	3	4.5	1	2.75				3.5
G4	22	M	23	23	D3	Yellow	Q-066	5	6	8	4	6	4.5	5.58				6
G4	23	W	23	23	D4	Yellow		2	3	8	0	4.5	3.5	3.5				7.75
G4	24	W	23	23	D5	Yellow		2	3	7	4.5	5.5	1.5	3.92				3.75
G4	25	W	23	23	D6	Yellow	Q-067	3	5	9	3	7	1.5	4.75				6
G4	26	W	23	23	D7	Yellow	Q-068	4	3	9	5	5.5	2	4.75				7
G5	1	W	22	22	A1	Blue	Q-069	4	4	6	4	8	7	5.5				6.75
G5	2	W	29	29	A2	Blue		6	3	4	6	5	5.5	4.92	Group 5	5.1828	1.50301	5.5	Group 5	6.82	1.31006
G5	3	M	27	27	A3	Blue	Q-070	6	4	1	4	6	6	4.5				8.5
G5	4	W	23		A4	Blue	Q-071								Technical failure -images
G5	5	W	23	23	A5	Blue	Q-072	6	7	2.5	2	1	2	3.42				4.25
G5	6	W	23	23	A6	Blue	Q-073	2	2	5.5	E	1	1	2.3				6.5
G5	7	W	24	24	B1	Yellow	Q-074	10	6	10	8	9.5	6	8.25				5
G5	8	W	25	25	B2	Yellow		5	2	7	0	3	1.5	3.08				6
G5	9	M	23	23	B3	Yellow	Q-075	4	8	7	2	5.5	4	6				6.75
G5	10	W	23	23	B4	Yellow		8	3	3	2	2	2.5	3.42				5.5
G5	11	W	23	23	B5	Yellow	Q-076	7	4	9	5	7	4	6				8.25
G5	12	W	23	23	B6	Yellow	Q-077	8	5	9	0	6	2	5				7.75
G5	13	W	23	23	C1	Blue	Q-078	5	3	7.5	8	7	6.5	6.17				7.25
G5	14	W	23	23	C2	Blue		4	5	2	4	6	7	4.67				6.75
G5	15	W	23	23	C3	Blue	Q-079	5	3.5	6.5	6	3	5	4.83				7.25
G5	16	M	23	23	C4	Blue		5	8	2.5	4	6	5	5.08				7.75
G5	17	W	23	23	C5	Blue		6	7	1	3	5	4.5	4.42				7
G5	18	W	23	23	C6	Blue	Q-080	7	5	7.5	6	8	2.5	6				7.75
G5	19	M	23	23	C7	Blue	Q-081	5	4	6.5	6	6	7	5.75				7.75
G5	20	W	23	23	D1	Yellow	Q-082	9	9	9	9	8.5	9	8.92				7.75
G5	21	W	23	23	D2	Yellow		4	5	8.5	4	8.5	7	6.17				7
G5	22	W	23	23	D3	Yellow	Q-083	9	4	6	5	4	2	5				7.75
G5	23	W	23	23	D4	Yellow	Q-084	9	5	7	4	6	6	6.17				7.75
G5	24	M	23	23	D5	Yellow	Q-085	4	2.5	6	6	4.5	0.5	3.92				9
G5	25	W	23	23	D6	Yellow		8	3	3	2	5	1.5	3.75				4.75
G5	26	W	23	23	D7	Yellow	Q-086	9	5	7	7	5	5	6.33				4.25
G6	1	W	22	22	A1	Blue	Q-087	6	3	6	7	0	5	4.5				5.5
G6	2	W	23	23	A2	Blue		7	6	8.5	8	0	5	5.75	Group 6	4.9704	1.26101	8.25	Group 6	7.55208	1.07587
G6	3	W	23	23	A3	Blue		6	9	7.5	6	7	8	7.25				9
G6	4	M	23	23	A4	Blue		6	6.5	4	6	7	8	7.25				7.75
G6	5	W	22	22	A5	Blue		6	2.5	2.5	5	2	1	3.17				4.75
G6	6	M	23	23	A6	Blue	Q-088	3	4	1	4	2	4	3				7.75
G6	7	M	26	26	B1	Yellow		9	3	6	1	5	3	4.5
G6	8	W	23	23	B2	Yellow		8	2	7	1	4	4.5	4.42				8
G6	9	M	23	23	B3	Yellow	Q-089	7	3	4	1	4	3.5	3.75				7.25
G6	10	M	26	26	B4	Yellow	Q-090	7	0.5	9	0	1	2.5	3.33				6.5
G6	11	M	23	23	B5	Yellow		8	3	6	1	0.5	3.5	3.67				8.75
G6	12	W	23	23	B6	Yellow	Q-091	9	4.5	9	2	1.5	0.5	4.42				8
G6	13	W	24	24	C1	Blue	Q-092	5	4	1	6	1	6	3.83				8.75
G6	14	W	23	23	C2	Blue		6	3	5.5	6	7	7	5.75				8
G6	15	W	23	23	C3	Blue		6	8	3	7	4	8	6				7.75
G6	16	M	23	23	C4	Blue		7	7	4.5	4	6	5	5.58				8.25
G6	17	M	23	23	C5	Blue	Q-093	8	8	5.5	7	1	6	5.92				7.25
G6	18	W	23	23	C6	Blue	Q-094	6	7	5	6	5	10	6.5				8.25
G6	19	M	26	26	C7	Blue	Q-095	3	4	3.5	3	5	4	3.75				6.25
G6	20	M	23	23	D1	Yellow		7	5	8	4	8	3.5	5.92				8
G6	21	W	25	25	D2	Yellow	Q-096	4	5	9	1	5	7.5	5.25				7.25
G6	22	W	23	23	D3	Yellow	Q-097	7.5	3.5	7	1	6.5	2.5	4.67				6.25
G6	23	W	23	23	D4	Yellow	Q-098	7	3	8	0.5	4	3	4.25				6.75
G6	24	W	23	23	D5	Yellow		10	5.5	8.5	4	7	6	6.83				8.5
G6	25	M	23		D6	Yellow									Did not perform OSCE
G6	26	M	23	23	D7	Yellow		6.5	6	8	5	1.5	3	5				8.5
G7	1	M	23	23	A1	Blue		3	4	4.5	4	3	4	3.75				7.5
G7	2	M	23	23	A2	Blue	Q-099	8	7	8.5	5	8	8	7.42	Group 7	6.26409	1.75026	7.5	Group 7	6.48864	1.24517
G7	3	W	23	23	A3	Blue	Q-100	4	5	2.5	4	7	5	4.58				5
G7	4	W	25	25	A4	Blue	Q-101	5	7	4	5	9	6	6				6.5
G7	5	M	23	23	A5	Blue	Q-102	8	9	8	7	9	8	8.17				6.25
G7	6	M	23	23	A6	Blue	Q-103	7	8	9	6	9	9	8				5.5
G7	7	M	30	30	B1	Yellow		10	6	8	5.5	6.5	6.5	7.08				3.5
G7	8	W	23		B2	Yellow	Q-104								Technical failure
G7	9	M	23	23	B3	Yellow	Q-105	5	9	7	6	5.5	4	6.08	Questionnaire empty, not filled			7.25
G7	10	M	23	23	B4	Yellow	Q-106	9	5	9	6	6.5	8.5	7.33				7.75
G7	11	W	23	23	B5	Yellow	Q-107	8	7	7.5	5	8	8.5	7.33				6.25
G7	12	M	23	23	B6	Yellow		4	4	6	1	6	2	3.83				5.5
G7	13	W	23	23	C1	Blue		7	7	9	7	8	8	7.67				7.5
G7	14	W	23	23	C2	Blue	Q-108	8	8	8	5	7	8	7.33				6.75
G7	15	W	23	23	C3	Blue	Q-109	7	8	8	8	8	7	7.67				6.5
G7	16	W	23	23	C4	Blue	Q-110	4	4	3.5	5	5	6	4.58				6.75
G7	17	W	23	23	C5	Blue	Q-111	5	6	2	6	3	5	4.5				5
G7	18	W	23		C6	Blue	Q-112								Technical failure
G7	19	W	23	23	C7	Blue	Q-113	8	10	9	9	10	10	9.33				5.75
G7	20	M	23	23	D1	Yellow	Q-114	2	2	6	5	2	2	3.17				5.5
G7	21	W	22		D2	Yellow	Q-115								Technical failure -images
G7	22	W	23	23	D3	Yellow	Q-116	2	3.5	7.5	5	5.5	4	4.58				5.75
G7	23	M	23	23	D4	Yellow	Q-117	10	7.5	9	5	8.5	9.5	8.25				8
G7	24	W	23	23	D5	Yellow		9	7	8	0	7.5	5	6.08				8
G7	25	M	23	23	D6	Yellow	Q-118	9	3	8	4	3	3.5	5.08				8.75
														163
														4.99346	Mean			6.94876	Mean
W		52	23.4244	23.4601	W	0.302326								1.3532	STD			1.25938	STD
M		0	1.78364	1.82319	M	0								1.83114	Var			1.58603	Var
			23	23										4.79	Median			7	Median
			38	38										4.5	Mode			6.75	Mode
			22	22										9.33	Max			10	Max
														2.3	Min			3.5	Min
																		3.807e-32
														0.31922	Kurtosis			-0.0819398
														0.657612	Skewness			-0.285868

## Sheet: BLUE room
Dataset 1. Raw Data of the OSCE results: Blue Room
Number	CODE	OSCE room	Questionnaire	Stat1	Stat2	Stat3	Stat4	Stat5	Stat6	Score	Observations
1	A1	Blue	Q-001	6	3	6	7	0	5	4.5
2	A2	Blue		7	6	8.5	8	0	5	5.75
3	A3	Blue	Q-002	6	9	7.5	6	7	8	7.25
4	A4	Blue									Did not perform OSCE
5	A5	Blue	Q-003	6	2.5	2.5	5	2	1	3.17
6	A6	Blue	Q-004	3	4	1	4	2	4	3
13	C1	Blue	Q-011	5	4	1	6	1	6	3.83
14	C2	Blue		6	3	5.5	6	7	7	5.75
15	C3	Blue	Q-012	6	8	3	7	4	8	6
16	C4	Blue	Q-013	7	7	4.5	4	6	5	5.58
17	C5	Blue	Q-014	8	8	5.5	7	1	6	5.92
1	A1	Blue	Q-019	5	9	8.5	5.5	0	4	5.33
2	A2	Blue		6	8	8	6	6	5.5	6.58
3	A3	Blue	Q-020	6	4	4	5	7	6	5.33
4	A4	Blue	Q-021	5	8	4	3	5	4	4.83
5	A5	Blue	Q-022	3	5	6	3	6	5	4.67
6	A6	Blue		4	5	2	1	0	4	2.67
13	C1	Blue		6	6	5	3	7	6	5.5
14	C2	Blue	Q-028	4	5	2.5	6	7	3	4.58
15	C3	Blue	Q-029	2	5	2.5	5	6	3	3.92
16	C4	Blue	Q-030	3	3	3	E	E	3	3
17	C5	Blue	Q-031	8	3	3.5	6	5	3	4.75
18	C6	Blue	Q-032	4	5	3.5	4	6	6.5	4.83
1	A1	Blue	Q-037	4	6	1.5	7	6	4	4.75
2	A2	Blue	Q-038	4	7	6	5	7	4	5.5
3	A3	Blue		4	4	1.5	5.5	6	4	4.17
4	A4	Blue		5	5	1.5	6	7	8	5.42
6	A5	Blue		6.5	4	4.5	5	7	3	5
7	A6	Blue	Q-039	6.5	3	8	4	7	5	5.58
14	C1	Blue		3	4	1.5	5	5	4	3.75
15	C2	Blue	Q-045	5	2	5	6	3	2	3.83
16	C3	Blue	Q-046	7	5	3.5	4	4	6	4.92
17	C4	Blue		5	3	3	4	2	5	3.67
18	C5	Blue		6	5	4.5	5	6	6	5.42
19	C6	Blue		4	3	1	5	5	3	3.5
1	A1	Blue		5	5	1	4	4	7	4.33
2	A2	Blue	Q-052	6	5	1.5	4	7	7	5.08
3	A3	Blue		5	6	1	5	5	6	4.67
4	A4	Blue	Q-053	4	8	5	3	5	4	4.83
5	A5	Blue	Q-054	2	4	2.5	3	3	3.5	3
6	A6	Blue	Q-055	3	5	2.5	5	5	5	4.25
13	C1	Blue		3	6	4	4	5	7	4.83
14	C2	Blue	Q-060	6	3	8.5	6	5	7	5.92
15	C3	Blue									Technical failure
16	C4	Blue	Q-061	5	3	4.5	6	6	8	5.42
17	C5	Blue	Q-062	6	7	5.5	5	7	E	6.1
18	C6	Blue		3	5	5.5	4	E	5	4.5
19	C7	Blue	Q-063	4	5	4.5	2	0	5	3.42
1	A1	Blue	Q-069	4	4	6	4	8	7	5.5
2	A2	Blue		6	3	4	6	5	5.5	4.92
3	A3	Blue	Q-070	6	4	1	4	6	6	4.5
4	A4	Blue	Q-071								Technical failure -images
5	A5	Blue	Q-072	6	7	2.5	2	1	2	3.42
6	A6	Blue	Q-073	2	2	5.5	E	1	1	2.3
13	C1	Blue	Q-078	5	3	7.5	8	7	6.5	6.17
14	C2	Blue		4	5	2	4	6	7	4.67
15	C3	Blue	Q-079	5	3.5	6.5	6	3	5	4.83
16	C4	Blue		5	8	2.5	4	6	5	5.08
17	C5	Blue		6	7	1	3	5	4.5	4.42
18	C6	Blue	Q-080	7	5	7.5	6	8	2.5	6
19	C7	Blue	Q-081	5	4	6.5	6	6	7	5.75
1	A1	Blue	Q-087	6	3	6	7	0	5	4.5
2	A2	Blue		7	6	8.5	8	0	5	5.75
3	A3	Blue		6	9	7.5	6	7	8	7.25
4	A4	Blue		6	6.5	4	6	7	8	7.25
5	A5	Blue		6	2.5	2.5	5	2	1	3.17
6	A6	Blue	Q-088	3	4	1	4	2	4	3
13	C1	Blue	Q-092	5	4	1	6	1	6	3.83
14	C2	Blue		6	3	5.5	6	7	7	5.75
15	C3	Blue		6	8	3	7	4	8	6
16	C4	Blue		7	7	4.5	4	6	5	5.58
17	C5	Blue	Q-093	8	8	5.5	7	1	6	5.92
18	C6	Blue	Q-094	6	7	5	6	5	10	6.5
19	C7	Blue	Q-095	3	4	3.5	3	5	4	3.75
1	A1	Blue		3	4	4.5	4	3	4	3.75
2	A2	Blue	Q-099	8	7	8.5	5	8	8	7.42
3	A3	Blue	Q-100	4	5	2.5	4	7	5	4.58
4	A4	Blue	Q-101	5	7	4	5	9	6	6
5	A5	Blue	Q-102	8	9	8	7	9	8	8.17
6	A6	Blue	Q-103	7	8	9	6	9	9	8
13	C1	Blue		7	7	9	7	8	8	7.67
14	C2	Blue	Q-108	8	8	8	5	7	8	7.33
15	C3	Blue	Q-109	7	8	8	8	8	7	7.67
16	C4	Blue	Q-110	4	4	3.5	5	5	6	4.58
17	C5	Blue	Q-111	5	6	2	6	3	5	4.5
18	C6	Blue	Q-112								Technical failure
19	C7	Blue	Q-113	8	10	9	9	10	10	9.33
				5.27711	5.3494	4.46988	5.17284	4.90123	5.44512	5.10133
				1.56223	1.99654	2.44619	1.52922	2.59617	1.97673	1.3779
										83
										5.10133	Mean
										1.3779	STD
										1.89861	Var
										4.92	Median
										4.5	Mode
										9.33	Max
										2.3	Min
										0.350117	Kurtosis
										0.511154	Skewness

## Sheet: YELLOW room
Dataset 1. Raw Data of the OSCE results: Yellow Room
Number	CODE	OSCE room	Questionnaire	Stat1	Stat2	Stat3	Stat4	Stat5	Stat6	Score	Observations	Media	DST
7	B1	Yellow	Q-005	9	3	6	1	5	3	4.5
8	B2	Yellow	Q-006	8	2	7	1	4	4.5	4.42
9	B3	Yellow	Q-007	7	3	4	1	4	3.5	3.75
10	B4	Yellow	Q-008	7	1	9	0	0.5	2.5	3.33
11	B5	Yellow	Q-009	8	3	6	1	0.5	3.5	3.67
12	B6	Yellow	Q-010	9	4.5	9	2	1.5	0.5	4.42
18	D1	Yellow	Q-015	7	5	8	4	8	3.5	5.92
19	D2	Yellow	Q-016	4	5	9	1	5	7.5	5.25
20	D3	Yellow		7.5	3.5	7	1	6.5	2.5	4.67
21	D4	Yellow	Q-017	7	3	8	0.5	4	3	4.25
22	D5	Yellow	Q-018								Did not send answer
7	B1	Yellow	Q-023	4	4	9	2	3	4.5	4.42
8	B2	Yellow	Q-024	5	6	9	2	6.5	6.5	5.83
9	B3	Yellow	Q-025	8	4.5	9	1	4	4.5	5.17
10	B4	Yellow		9	3	9.5	0	4	5	5.08
11	B5	Yellow	Q-026	4	2	8	0	3	4	3.5
12	B6	Yellow	Q-027	8	3	9	0	4	3	4.5
19	D1	Yellow									Did not perform OSCE
20	D2	Yellow	Q-033	3	1	7	5	1	2.5	3.25
21	D3	Yellow	Q-034	2	4	8	3	1	2.5	3.42
22	D4	Yellow	Q-035	5	6	9	0	6	7	5.5
23	D5	Yellow	Q-036	9	6	9	0	8	8	6.67
8	B1	Yellow	Q-040	4	6	7.5	0	5	5	4.58
9	B2	Yellow	Q-041	8	5	9	0	2.5	3.5	4.67
10	B3	Yellow	Q-042	9	9	9	4	0.5	6.5	6.33
11	B4	Yellow	Q-043	9	5	10	6	2	3.5	5.92
12	B5	Yellow		10	5	10	3	0.5	6.5	5.83
13	B6	Yellow	Q-044	3	4	8	0	4	4.5	3.92
20	D1	Yellow	Q-047	5	5	10	4	6	5.5	5.92
21	D2	Yellow	Q-048	5	5	9	1	3.5	1.5	4.17
22	D3	Yellow		5	3	5	0	7	0.5	3.33
23	D4	Yellow	Q-049	7	5	9	3	6.5	5.5	6
24	D5	Yellow	Q-050	4	3	8	2	5.5	1.5	4
25	D6	Yellow	Q-051	5	6	8	0	4.5	1.5	4.17
7	B1	Yellow	Q-056	4	4	8	3	2	5.5	4.42
8	B2	Yellow		9	3	6	6	4	3	5.08
9	B3	Yellow	Q-057	2	4	5	4	5.5	2	3.75
10	B4	Yellow		8	4	5	0	6	1.5	4.08
11	B5	Yellow	Q-058	1	1	9	3	2	1.5	2.92
12	B6	Yellow	Q-059	7	2.5	6	3	4	1	3.92
20	D1	Yellow	Q-064	2.5	3.5	5	4	4.5	1.5	3.42
21	D2	Yellow	Q-065	1	2	5	3	4.5	1	2.75
22	D3	Yellow	Q-066	5	6	8	4	6	4.5	5.58
23	D4	Yellow		2	3	8	0	4.5	3.5	3.5
24	D5	Yellow		2	3	7	4.5	5.5	1.5	3.92
25	D6	Yellow	Q-067	3	5	9	3	7	1.5	4.75
26	D7	Yellow	Q-068	4	3	9	5	5.5	2	4.75
7	B1	Yellow	Q-074	10	6	10	8	9.5	6	8.25
8	B2	Yellow		5	2	7	0	3	1.5	3.08
9	B3	Yellow	Q-075	4	8	7	2	5.5	4	6
10	B4	Yellow		8	3	3	2	2	2.5	3.42
11	B5	Yellow	Q-076	7	4	9	5	7	4	6
12	B6	Yellow	Q-077	8	5	9	0	6	2	5
20	D1	Yellow	Q-082	9	9	9	9	8.5	9	8.92
21	D2	Yellow		4	5	8.5	4	8.5	7	6.17
22	D3	Yellow	Q-083	9	4	6	5	4	2	5
23	D4	Yellow	Q-084	9	5	7	4	6	6	6.17
24	D5	Yellow	Q-085	4	2.5	6	6	4.5	0.5	3.92
25	D6	Yellow		8	3	3	2	5	1.5	3.75
26	D7	Yellow	Q-086	9	5	7	7	5	5	6.33
7	B1	Yellow		9	3	6	1	5	3	4.5
8	B2	Yellow		8	2	7	1	4	4.5	4.42
9	B3	Yellow	Q-089	7	3	4	1	4	3.5	3.75
10	B4	Yellow	Q-090	7	0.5	9	0	1	2.5	3.33
11	B5	Yellow		8	3	6	1	0.5	3.5	3.67
12	B6	Yellow	Q-091	9	4.5	9	2	1.5	0.5	4.42
20	D1	Yellow		7	5	8	4	8	3.5	5.92
21	D2	Yellow	Q-096	4	5	9	1	5	7.5	5.25
22	D3	Yellow	Q-097	7.5	3.5	7	1	6.5	2.5	4.67
23	D4	Yellow	Q-098	7	3	8	0.5	4	3	4.25
24	D5	Yellow		10	5.5	8.5	4	7	6	6.83
25	D6	Yellow									Did not perform OSCE
26	D7	Yellow		6.5	6	8	5	1.5	3	5
7	B1	Yellow		10	6	8	5.5	6.5	6.5	7.08
8	B2	Yellow	Q-104								Technical failure
9	B3	Yellow	Q-105	5	9	7	6	5.5	4	6.08
10	B4	Yellow	Q-106	9	5	9	6	6.5	8.5	7.33
11	B5	Yellow	Q-107	8	7	7.5	5	8	8.5	7.33
12	B6	Yellow		4	4	6	1	6	2	3.83
20	D1	Yellow	Q-114	2	2	6	5	2	2	3.17
21	D2	Yellow	Q-115								Technical failure -images
22	D3	Yellow	Q-116	2	3.5	7.5	5	5.5	4	4.58
23	D4	Yellow	Q-117	10	7.5	9	5	8.5	9.5	8.25
24	D5	Yellow		9	7	8	0	7.5	5	6.08
25	D6	Yellow	Q-118	9	3	8	4	3	3.5	5.08
				6.3375	4.2125	7.6125	2.6125	4.61875	3.80625	4.87537
				2.56778	1.8155	1.62842	2.24733	2.23783	2.19103	1.31827
										80
										4.87537	Mean
										1.31827	STD
										1.73784	Var
										4.58	Median
										4.42	Mode
		Student t test Blue vs Yellow rooms								8.92	Max
		0.127106								2.75	Min
										0.475554	Kurtosis
										0.83439	Skewness

## Sheet: Women
Dataset 1. Raw Data of the OSCE results: Women
Number	W/M	Age	Age*	CODE	OSCE room	Questionnaire	Stat1	Stat2	Stat3	Stat4	Stat5	Stat6	Score	Observations*
1	W	23	23	A1	Blue	Q-001	6	3	6	7	0	5	4.5
2	W	23	23	A2	Blue		7	6	8.5	8	0	5	5.75
5	W	22	22	A5	Blue	Q-003	6	2.5	2.5	5	2	1	3.17
7	W	23	23	B1	Yellow	Q-005	9	3	6	1	5	3	4.5
8	W	24	24	B2	Yellow	Q-006	8	2	7	1	4	4.5	4.42
9	W	23	23	B3	Yellow	Q-007	7	3	4	1	4	3.5	3.75
10	W	23	23	B4	Yellow	Q-008	7	1	9	0	0.5	2.5	3.33
11	W	23	23	B5	Yellow	Q-009	8	3	6	1	0.5	3.5	3.67
14	W	23	23	C2	Blue		6	3	5.5	6	7	7	5.75
15	W	23	23	C3	Blue	Q-012	6	8	3	7	4	8	6
18	W	23	23	D1	Yellow	Q-015	7	5	8	4	8	3.5	5.92
19	W	32	32	D2	Yellow	Q-016	4	5	9	1	5	7.5	5.25
21	W	23	23	D4	Yellow	Q-017	7	3	8	0.5	4	3	4.25
22	W	23		D5	Yellow	Q-018								Did not send answer
1	W	23	23	A1	Blue	Q-019	5	9	8.5	5.5	0	4	5.33
3	W	23	23	A3	Blue	Q-020	6	4	4	5	7	6	5.33
6	W	23	23	A6	Blue		4	5	2	1	0	4	2.67
7	W	23	23	B1	Yellow	Q-023	4	4	9	2	3	4.5	4.42
8	W	23	23	B2	Yellow	Q-024	5	6	9	2	6.5	6.5	5.83
9	W	26	26	B3	Yellow	Q-025	8	4.5	9	1	4	4.5	5.17
10	W	23	23	B4	Yellow		9	3	9.5	0	4	5	5.08
11	W	28	28	B5	Yellow	Q-026	4	2	8	0	3	4	3.5
12	W	23	23	B6	Yellow	Q-027	8	3	9	0	4	3	4.5
13	W	23	23	C1	Blue		6	6	5	3	7	6	5.5
14	W	23	23	C2	Blue	Q-028	4	5	2.5	6	7	3	4.58
15	W	23	23	C3	Blue	Q-029	2	5	2.5	5	6	3	3.92
16	W	23	23	C4	Blue	Q-030	3	3	3	E	E	3	3
17	W	23	23	C5	Blue	Q-031	8	3	3.5	6	5	3	4.75
18	W	23	23	C6	Blue	Q-032	4	5	3.5	4	6	6.5	4.83
19	W	22		D1	Yellow									Did not perform OSCE
20	W	23	23	D2	Yellow	Q-033	3	1	7	5	1	2.5	3.25
21	W	23	23	D3	Yellow	Q-034	2	4	8	3	1	2.5	3.42
22	W	26	26	D4	Yellow	Q-035	5	6	9	0	6	7	5.5
23	W	23	23	D5	Yellow	Q-036	9	6	9	0	8	8	6.67
1	W	23	23	A1	Blue	Q-037	4	6	1.5	7	6	4	4.75
2	W	23	23	A2	Blue	Q-038	4	7	6	5	7	4	5.5
6	W	23	23	A5	Blue		6.5	4	4.5	5	7	3	5
7	W	22	22	A6	Blue	Q-039	6.5	3	8	4	7	5	5.58
8	W	23	23	B1	Yellow	Q-040	4	6	7.5	0	5	5	4.58
9	W	23	23	B2	Yellow	Q-041	8	5	9	0	2.5	3.5	4.67
10	W	23	23	B3	Yellow	Q-042	9	9	9	4	0.5	6.5	6.33
11	W	23	23	B4	Yellow	Q-043	9	5	10	6	2	3.5	5.92
12	W	23	23	B5	Yellow		10	5	10	3	0.5	6.5	5.83
14	W	31	31	C1	Blue		3	4	1.5	5	5	4	3.75
15	W	23	23	C2	Blue	Q-045	5	2	5	6	3	2	3.83
18	W	23	23	C5	Blue		6	5	4.5	5	6	6	5.42
19	W	23	23	C6	Blue		4	3	1	5	5	3	3.5
23	W	23	23	D4	Yellow	Q-049	7	5	9	3	6.5	5.5	6
24	W	23	23	D5	Yellow	Q-050	4	3	8	2	5.5	1.5	4
25	W	25	25	D6	Yellow	Q-051	5	6	8	0	4.5	1.5	4.17
1	W	23	23	A1	Blue		5	5	1	4	4	7	4.33
2	W	23	23	A2	Blue	Q-052	6	5	1.5	4	7	7	5.08
3	W	22	22	A3	Blue		5	6	1	5	5	6	4.67
6	W	23	23	A6	Blue	Q-055	3	5	2.5	5	5	5	4.25
7	W	23	23	B1	Yellow	Q-056	4	4	8	3	2	5.5	4.42
8	W	23	23	B2	Yellow		9	3	6	6	4	3	5.08
10	W	23	23	B4	Yellow		8	4	5	0	6	1.5	4.08
11	W	23	23	B5	Yellow	Q-058	1	1	9	3	2	1.5	2.92
13	W	23	23	C1	Blue		3	6	4	4	5	7	4.83
14	W	23	23	C2	Blue	Q-060	6	3	8.5	6	5	7	5.92
15	W	23		C3	Blue									Technical failure
16	W	23	23	C4	Blue	Q-061	5	3	4.5	6	6	8	5.42
17	W	23	23	C5	Blue	Q-062	6	7	5.5	5	7	E	6.1
18	W	23	23	C6	Blue		3	5	5.5	4	E	5	4.5
19	W	23	23	C7	Blue	Q-063	4	5	4.5	2	0	5	3.42
20	W	23	23	D1	Yellow	Q-064	2.5	3.5	5	4	4.5	1.5	3.42
21	W	23	23	D2	Yellow	Q-065	1	2	5	3	4.5	1	2.75
23	W	23	23	D4	Yellow		2	3	8	0	4.5	3.5	3.5
24	W	23	23	D5	Yellow		2	3	7	4.5	5.5	1.5	3.92
25	W	23	23	D6	Yellow	Q-067	3	5	9	3	7	1.5	4.75
26	W	23	23	D7	Yellow	Q-068	4	3	9	5	5.5	2	4.75
1	W	22	22	A1	Blue	Q-069	4	4	6	4	8	7	5.5
2	W	29	29	A2	Blue		6	3	4	6	5	5.5	4.92
4	W	23		A4	Blue	Q-071								Technical failure -images
5	W	23	23	A5	Blue	Q-072	6	7	2.5	2	1	2	3.42
6	W	23	23	A6	Blue	Q-073	2	2	5.5	E	1	1	2.3
7	W	24	24	B1	Yellow	Q-074	10	6	10	8	9.5	6	8.25
8	W	25	25	B2	Yellow		5	2	7	0	3	1.5	3.08
10	W	23	23	B4	Yellow		8	3	3	2	2	2.5	3.42
11	W	23	23	B5	Yellow	Q-076	7	4	9	5	7	4	6
12	W	23	23	B6	Yellow	Q-077	8	5	9	0	6	2	5
13	W	23	23	C1	Blue	Q-078	5	3	7.5	8	7	6.5	6.17
14	W	23	23	C2	Blue		4	5	2	4	6	7	4.67
15	W	23	23	C3	Blue	Q-079	5	3.5	6.5	6	3	5	4.83
17	W	23	23	C5	Blue		6	7	1	3	5	4.5	4.42
18	W	23	23	C6	Blue	Q-080	7	5	7.5	6	8	2.5	6
20	W	23	23	D1	Yellow	Q-082	9	9	9	9	8.5	9	8.92
21	W	23	23	D2	Yellow		4	5	8.5	4	8.5	7	6.17
22	W	23	23	D3	Yellow	Q-083	9	4	6	5	4	2	5
23	W	23	23	D4	Yellow	Q-084	9	5	7	4	6	6	6.17
25	W	23	23	D6	Yellow		8	3	3	2	5	1.5	3.75
26	W	23	23	D7	Yellow	Q-086	9	5	7	7	5	5	6.33
1	W	22	22	A1	Blue	Q-087	6	3	6	7	0	5	4.5
2	W	23	23	A2	Blue		7	6	8.5	8	0	5	5.75
3	W	23	23	A3	Blue		6	9	7.5	6	7	8	7.25
5	W	22	22	A5	Blue		6	2.5	2.5	5	2	1	3.17
8	W	23	23	B2	Yellow		8	2	7	1	4	4.5	4.42
12	W	23	23	B6	Yellow	Q-091	9	4.5	9	2	1.5	0.5	4.42
13	W	24	24	C1	Blue	Q-092	5	4	1	6	1	6	3.83
14	W	23	23	C2	Blue		6	3	5.5	6	7	7	5.75
15	W	23	23	C3	Blue		6	8	3	7	4	8	6
18	W	23	23	C6	Blue	Q-094	6	7	5	6	5	10	6.5
21	W	25	25	D2	Yellow	Q-096	4	5	9	1	5	7.5	5.25
22	W	23	23	D3	Yellow	Q-097	7.5	3.5	7	1	6.5	2.5	4.67
23	W	23	23	D4	Yellow	Q-098	7	3	8	0.5	4	3	4.25
24	W	23	23	D5	Yellow		10	5.5	8.5	4	7	6	6.83
3	W	23	23	A3	Blue	Q-100	4	5	2.5	4	7	5	4.58
4	W	25	25	A4	Blue	Q-101	5	7	4	5	9	6	6
8	W	23	23	B2	Blue	Q-104								Technical failure
11	W	23		B5	Yellow	Q-107	8	7	7.5	5	8	8.5	7.33
13	W	23	23	C1	Blue		7	7	9	7	8	8	7.67
14	W	23	23	C2	Blue	Q-108	8	8	8	5	7	8	7.33
15	W	23	23	C3	Blue	Q-109	7	8	8	8	8	7	7.67
16	W	23	23	C4	Blue	Q-110	4	4	3.5	5	5	6	4.58
17	W	23	23	C5	Blue	Q-111	5	6	2	6	3	5	4.5
18	W	23		C6	Blue	Q-112								Technical failure
19	W	23	23	C7	Blue	Q-113	8	10	9	9	10	10	9.33
21	W	22		D2	Yellow	Q-115								Technical failure -images
22	W	23	23	D3	Yellow	Q-116	2	3.5	7.5	5	5.5	4	4.58
24	W	23	23	D5	Yellow		9	7	8	0	7.5	5	6.08
													113
													4.96469	Mean
													1.30358	STD
													1.69932	Var
													4.75	Median
			0.227179	Tstud. Age									4.5	Mode
													9.33	Max
													2.3	Min
													0.902447	Kurtosis
													0.692492	Skewness

## Sheet: Men
Dataset 1. Raw Data of the OSCE results: Men
Number	W/M	Age	Age*	CODE	OSCE room	Questionnaire	Stat1	Stat2	Stat3	Stat4	Stat5	Stat6	Score	Observations*
3	M	23	23	A3	Blue	Q-002	6	9	7.5	6	7	8	7.25
4	M	23		A4	Blue									Did not perform OSCE
6	M	23	23	A6	Blue	Q-004	3	4	1	4	2	4	3
12	M	23	23	B6	Yellow	Q-010	9	4.5	9	2	1.5	0.5	4.42
13	M	22	22	C1	Blue	Q-011	5	4	1	6	1	6	3.83
16	M	25	25	C4	Blue	Q-013	7	7	4.5	4	6	5	5.58
17	M	23	23	C5	Blue	Q-014	8	8	5.5	7	1	6	5.92
20	M	23	23	D3	Yellow		7.5	3.5	7	1	6.5	2.5	4.67
2	M	23	23	A2	Blue		6	8	8	6	6	5.5	6.58
4	M	23	23	A4	Blue	Q-021	5	8	4	3	5	4	4.83
5	M	22	22	A5	Blue	Q-022	3	5	6	3	6	5	4.67
3	M	23	23	A3	Blue		4	4	1.5	5.5	6	4	4.17
4	M	24	24	A4	Blue		5	5	1.5	6	7	8	5.42
13	M	23	23	B6	Yellow	Q-044	3	4	8	0	4	4.5	3.92
16	M	23	23	C3	Blue	Q-046	7	5	3.5	4	4	6	4.92
17	M	23	23	C4	Blue		5	3	3	4	2	5	3.67
20	M	23	23	D1	Yellow	Q-047	5	5	10	4	6	5.5	5.92
21	M	23	23	D2	Yellow	Q-048	5	5	9	1	3.5	1.5	4.17
22	M	23	23	D3	Yellow		5	3	5	0	7	0.5	3.33
4	M	38	38	A4	Blue	Q-053	4	8	5	3	5	4	4.83
5	M	23	23	A5	Blue	Q-054	2	4	2.5	3	3	3.5	3
9	M	23	23	B3	Yellow	Q-057	2	4	5	4	5.5	2	3.75
12	M	23	23	B6	Yellow	Q-059	7	2.5	6	3	4	1	3.92
22	M	23	23	D3	Yellow	Q-066	5	6	8	4	6	4.5	5.58
3	M	27	27	A3	Blue	Q-070	6	4	1	4	6	6	4.5
9	M	23	23	B3	Yellow	Q-075	4	8	7	2	5.5	4	6
16	M	23	23	C4	Blue		5	8	2.5	4	6	5	5.08
19	M	23	23	C7	Blue	Q-081	5	4	6.5	6	6	7	5.75
24	M	23	23	D5	Yellow	Q-085	4	2.5	6	6	4.5	0.5	3.92
4	M	23	23	A4	Blue		6	6.5	4	6	7	8	7.25
6	M	23	23	A6	Blue	Q-088	3	4	1	4	2	4	3
7	M	26	26	B1	Yellow		9	3	6	1	5	3	4.5
9	M	23	23	B3	Yellow	Q-089	7	3	4	1	4	3.5	3.75
10	M	26	26	B4	Yellow	Q-090	7	0.5	9	0	1	2.5	3.33
11	M	23	23	B5	Yellow		8	3	6	1	0.5	3.5	3.67
16	M	23	23	C4	Blue		7	7	4.5	4	6	5	5.58
17	M	23	23	C5	Blue	Q-093	8	8	5.5	7	1	6	5.92
19	M	26	26	C7	Blue	Q-095	3	4	3.5	3	5	4	3.75
20	M	23	23	D1	Yellow		7	5	8	4	8	3.5	5.92
25	M	23		D6	Yellow									Did not perform OSCE
26	M	23	23	D7	Yellow		6.5	6	8	5	1.5	3	5
1	M	23	23	A1	Blue		3	4	4.5	4	3	4	3.75
2	M	23	23	A2	Blue	Q-099	8	7	8.5	5	8	8	7.42
5	M	23	23	A5	Blue	Q-102	8	9	8	7	9	8	8.17
6	M	23	23	A6	Blue	Q-103	7	8	9	6	9	9	8
7	M	30	30	B1	Yellow		10	6	8	5.5	6.5	6.5	7.08
9	M	23	23	B3	Yellow	Q-105	5	9	7	6	5.5	4	6.08
10	M	23	23	B4	Yellow	Q-106	9	5	9	6	6.5	8.5	7.33
12	M	23	23	B6	Yellow		4	4	6	1	6	2	3.83
20	M	23	23	D1	Yellow	Q-114	2	2	6	5	2	2	3.17
23	M	23	23	D4	Yellow	Q-117	10	7.5	9	5	8.5	9.5	8.25
25	M	23	23	D6	Yellow	Q-118	9	3	8	4	3	3.5	5.08
													50
													5.0486	Mean
													1.46027	STD
													2.13239	Var
													4.83	Median
													5.92	Mode
													8.25	Max
													3	Min
					Tstudent Women vs Men								-0.549685	Kurtosis
					0.821309								0.589392	Skewness
