# Supplementary material for: Evaluation of a virtual objective structured clinical examination in the metaverse (Second Life) to assess the clinical skills in emergency radiology of medical students in Spain: a cross-sectional study
Source: J Educ Eval Health Prof. 2025 Apr 21;22:12. doi: 10.3352/jeehp.2025.22.12 (PMC12202975; doi:10.3352/jeehp.2025.22.12)
Supplement: Supplementary file 2 [file jeehp-22-12-dataset2.xlsx]

## Sheet: ALL
Blue room / Yellow room	Q-001	Q-002	Q-003	Q-004	Q-005	Q-006	Q-007	Q-008	Q-009	Q-010	Q-011	Q-012	Q-013	Q-014	Q-015	Q-016	Q-017	Q-018	Q-019	Q-020	Q-021	Q-022	Q-023	Q-024	Q-025	Q-026	Q-027	Q-028	Q-029	Q-030	Q-031	Q-032	Q-033	Q-034	Q-035	Q-036	Q-037	Q-038	Q-039	Q-040	Q-041	Q-042	Q-043	Q-044	Q-045	Q-046	Q-047	Q-048	Q-049
Did you know Second Life? (Yes/No)	Y	Y	Y	Y	Y	Y	Y	Y	Y	Y	Y	Y	Y	Y	Y	Y	Y	Y	Y	Y	Y	Y	Y	Y	Y	Y	Y	Y	Y	Y	Y	Y	Y	Y	N	Y	Y	Y	Y	Y	Y	Y	Y	Y	Y	Y	Y	Y	Y
Agreement: Scale 1-5
Your computer runs properly in Second Life without problems	5	5	4	5	2	3	1	5	4	3	5	4	4	5	2	5	5	2	5	5	4	4	4	5	2	2	5	4	4	4	4	5	4	5	3	4	4	4	5	5	5	3	3	3	3	5	4	4	5
Your Internet connection allows you to work in Second Life	5	4	4	5	3	5	4	3	5	5	5	4	3	5	2	4	5	2	5	4	5	5	5	5	2	3	5	5	3	5	3	5	4	5	4	5	5	4	5	5	5	2	4	4	4	5	4	5	5
The environment of the OSCE room was attractive	5	5	4	4	4	5	3	4	5	5	5	3	3	5	5	5	5	3	3	5	3	4	5	3	4	4	5	5	5	4	5	5	5	5	5	5	5	3	3	5	4	5	5	4	4	4	3	5	3
The design of the OSCE was correct to you	5	5	4	3	3	3	1	4	5	5	5	3	2	5	5	5	5	1	3	5	4	5	5	1	3	5	4	4	5	4	5	5	5	5	5	4	4	4	5	3	3	5	4	4	4	5	3	5	4
The prior information of OSCE was appropriate for you	3	4	4	3	4	5	5	4	3	3	5	2	3	4	5	4	4	1	4	5	4	5	5	5	5	5	5	4	5	5	5	5	5	5	5	5	5	5	5	3	3	5	3	4	4	5	2	4	2
The selection of OSCE cases was appropriate for your training	5	5	4	5	3	3	5	3	4	5	5	5	3	5	4	5	4	3	4	5	3	5	2	5	1	3	5	5	4	5	4	4	5	3	5	4	3	5	5	5	4	3	5	5	5	4	4	3	2
The formative self-assessment was interesting for you	5	5	5	5	4	5	3	4	5	3	4	4	3	5	5	5	4	2	5	5	4	5	5	5	4	5	4	5	5	5	5	5	5	5	4	5	5	5	5	5	5	5	5	4	4	5	5	5	4
The formative self-assessment was useful to learning	3	5	3	5	5	4	5	4	5	3	5	5	3	5	5	5	4	1	5	5	4	5	5	2	2	5	5	5	5	4	4	5	5	5	5	5	5	5	3	4	5	5	5	4	4	5	5	4	4
You were agreed with the mark obtained in your self-assessment	5	3	4	5	4	5	5	4	5	5	5	4	5	5	5	5	4		4	5	3	5	5	5	3	5	5	5	4	4	3	4	5	5	4	5	5	4	4	3	4	4	5	4	4	5	4	5	4
You had fun in this experience	5	5	4	5	3	3	4	3	4	5	4	3	4	5	5	5	4	2	4	5	2	5	5	2	3	5	4	5	3	4	3	4	3	5	5	3	4	4	1	4	3	3	4	3	3	5	3	5	3
Learning Radiology in Second Life seems interesting to you	5	5	4	5	3	3	5	4	4	4	5	4	2	5	5	5	4	4	4	5	2	5	5	2	4	5	5	5	4	4	4	4	4	5	4	2	5	4	2	2	3	4	5	4	4	5	2	4	3
You would participate in another virtual OSCE in Second Life	4	5	3	5	2	2	5	3	4	3	5	2	4	5	5	4	4	1	4	5	1	5	5	3	4	3	4	5	4	2	4	4	5	5	3	3	3	4	1	2	3	2	4	3	3	3	4	3	3
You would participate in another Second Life experience when you are a resident	5	5	4	5	2	3	5	3	4	3	4	4	2	5	5	4	4	2	4	4	1	5	5	3	5	3	4	5	4	3	4	4	4	5	2	2	5	4	1	1	3	3	4	3	3	5	2	3	3
Cognitive Load (Mental effort): Scale 1-9
Move or scroll in Second Life	3	3	4	1	5	5	6	2	2	5	1	6	5	2	7	3	2	3	6	1	4	6	1	3	6	3	1	5	5	6	1	3	3	1	6	6	6	6	3	7	5	2	2	3	3	3	6	2	2
Communicate via written chat	1	3	5	1	8	1	1	2	1	3	1	1	2	1	4	1	2	2	1	1	5	2	1	3	4	1	1	2	5	2	2	3	5	2	3	3	6	2	5	5	3	3	2	1	1	2	6	4	3
Communicate via voice	1	2	5	1	7	1	1	3	1	5	1	1	2	5	7	3	3	2	1	1	5	3	1	3	7	3	1	3	5	2	3	3	3	2	3	1	6	3	2	7	5	1	3	2	2	5	7	4	4
Editing and costume tasks of your avatar	5	6	6	3	5	8	8	6	5	6	1	2	6	3	7	6	4	7	1	8	8	3	1	6	7	5	4	6	5	2	3	5	5	3	4	1	9	4	6	9	7	5	2	4	4	8	7	5	3
Resolve the OSCE cases in virtual rooms	7	2	9	7	6	7	7	3	7	3	7	7	7	6	7	6	5	9	6	7	8	6	7	9	9	7	8	8	8	3	8	7	7	6	7	7	8	6	7	6	8	9	6	6	6	3	6	5	8
Rating of key points (0-10 Scale)
Global experience	9	9	7	7	7	6	7	7	8	5	8	6	7	10	8	9	10	3	9	8	5	9	9	7	7	8	8	10	7	7	7	9	7	9	7	7	8	8	6	7	7	7	8	7	7	9	6	8	6
Organization of the project	10	9	8	9	7	9	10	8	9	8	9	7	8	10	9	10	10	4	9	9	7	10	10	10	9	10	10	10	10	7	8	10	7	10	8	9	9	9	10	7	7	9	9	9	9	10	7	8	8
Environment of the OSCE stations	10	8	9	7	6	9	10	9	10	8	10	8	6	10	9	10	10	6	8	10	7	9	10	8	9	10	9	10	10	8	10	10	7	10	8	9	9	9	5	7	8	10	9	7	7	9	5	9	5
OSCE cases	9	9	7	9	7	7	10	6	7	8	9	8	7	10	9	8	9	4	9	8	5	9	7	10	5	9	8	10	8	8	8	8	7	8	6	7	6	9	9	8	8	5	9	8	8	9	8	6	5
The formative self-assessment	10	10	7	10	7	9	10	7	10	8	10	9	6	10	9	10	9	3	10	9	7	10	9	6	8	10	8	10	8	9	7	10	6	9	7	10	8	9	9	8	10	8	10	7	7	9	8	8	7
The professors	9	10	9	10	8	10	9	10	10	9	10	9	10	10	9	10	10	7	10	9	9	10	10	10	10	10	10	10	10	9	9	10	7	10	9	10	9	9	10	8	9	10	10	9	9	10	6	9	8
Utility for your training	10	10	8	10	6	7	10	7	9	7	10	9	6	10	8	10	9	2	10	9	9	10	10	6	9	10	8	10	10	7	10	9	7	10	7	9	10	8	5	7	7	7	10	9	9	9	7	7	8
Interaction with peers	8	8	9	10	7	10	8	7	9	7	10	9	1	10	7	10	9	2	10	10	9	9	10	1	8	10	9	10	8	5	8	9	5	9	7	8	9	6	5	10	7	8	10	8	8	10	2	9	6
Connectivity to Second Life	10	10	7	10	4	6	3	8	7	4	10	8	2	10	3	9	9	1	9	9	8	9	10	10	7	8	10	10	5	6	6	10	3	10	6	7	8	6	5	7	8	4	8	5	5	7	2	7	9
Open-ended comments (Yes/No)	Y	N	Y	Y	N	N	Y	N	Y	N	Y	N	N	Y	Y	N	N	N	Y	N	N	Y	Y	Y	Y	N	N	Y	Y	N	Y	N	N	N	N	Y	N	N	Y	N	N	N	Y	N	N	N	Y	N	N
Men (ligh blue) / women (pink)	Q-001	Q-002	Q-003	Q-004	Q-005	Q-006	Q-007	Q-008	Q-009	Q-010	Q-011	Q-012	Q-013	Q-014	Q-015	Q-016	Q-017	Q-018	Q-019	Q-020	Q-021	Q-022	Q-023	Q-024	Q-025	Q-026	Q-027	Q-028	Q-029	Q-030	Q-031	Q-032	Q-033	Q-034	Q-035	Q-036	Q-037	Q-038	Q-039	Q-040	Q-041	Q-042	Q-043	Q-044	Q-045	Q-046	Q-047	Q-048	Q-049
[truncated: 83 more columns]

## Sheet: BLUE ROOM
	BLU	BLU	BLU	BLU	BLU	BLU	BLU	BLU	BLU	BLU	BLU	BLU	BLU	BLU	BLU	BLU	BLU	BLU	BLU	BLU	BLU	BLU	BLU	BLU	BLU	BLU	BLU	BLU	BLU	BLU	BLU	BLU	BLU	BLU	BLU	BLU	BLU	BLU	BLU	BLU	BLU	BLU	BLU	BLU	BLU	BLU	BLU	BLU	BLU
Blue room / Yellow room	Q-001	Q-002	Q-003	Q-004	Q-011	Q-012	Q-013	Q-014	Q-019	Q-020	Q-021	Q-022	Q-028	Q-029	Q-030	Q-031	Q-032	Q-037	Q-038	Q-039	Q-045	Q-046	Q-052	Q-053	Q-054	Q-055	Q-060	Q-061	Q-062	Q-063	Q-069	Q-070	Q-071	Q-072	Q-073	Q-078	Q-079	Q-080	Q-081	Q-087	Q-088	Q-092	Q-093	Q-094	Q-095	Q-099	Q-100	Q-101	Q-102
Did you know Second Life? (Yes/No)	Y	Y	Y	Y	Y	Y	Y	Y	Y	Y	Y	Y	Y	Y	Y	Y	Y	Y	Y	Y	Y	Y	Y	Y	Y	Y	Y	Y	N	Y	Y	Y	Y	Y	Y	Y	N	Y	Y	Y	Y	Y	Y	Y	Y	Y	Y		Y
Agreement: Scale 1-5
Your computer runs properly in Second Life without problems	5	5	4	5	5	4	4	5	5	5	4	4	4	4	4	4	5	4	4	5	3	5	1	5	5	5	5	5	3	5	5	5	5	5	5	5	5	5	5	3	3	5	5	5	5	4	3	3	5
Your Internet connection allows you to work in Second Life	5	4	4	5	5	4	3	5	5	4	5	5	5	3	5	3	5	5	4	5	4	5	5	4	5	5	5	5	4	5	5	5	5	5	5	5	5	4	5	2	5	5	5	5	5	5	5	4	5
The environment of the OSCE room was attractive	5	5	4	4	5	3	3	5	3	5	3	4	5	5	4	5	5	5	3	3	4	4	5	4	4	3	5	5	5	4	5	4	4	4	4	5	3	5	4	5	3	5	5	5	5	5	5	4	5
The design of the OSCE was correct to you	5	5	4	3	5	3	2	5	3	5	4	5	4	5	4	5	5	4	4	5	4	5	5	4	4	3	4	5	5	3	5	3	5	5	4	5	4	5	4	5	2	5	5	5	5	5	4	4	5
The prior information of OSCE was appropriate for you	3	4	4	3	5	2	3	4	4	5	4	5	4	5	5	5	5	5	5	5	4	5	5	4	3	3	5	5	5	3	5	4	5	5	4	5	4	3	5	4	3	5	4	4	5	5	5	5	5
The selection of OSCE cases was appropriate for your training	5	5	4	5	5	5	3	5	4	5	3	5	5	4	5	4	4	3	5	5	5	4	5	3	3	3	4	5	5	4	5	4	3	4	5	5	3	4	5	5	4	4	3	4	5	5	5	4	5
The formative self-assessment was interesting for you	5	5	5	5	4	4	3	5	5	5	4	5	5	5	5	5	5	5	5	5	4	5	2	5	5	3	4	5	5	4	5	3	3	4	4	3	4	4	5	5	5	5	4	5	5	4	5	4	5
The formative self-assessment was useful to learning	3	5	3	5	5	5	3	5	5	5	4	5	5	5	4	4	5	5	5	3	4	5	5	5	3	4	5	5	5	5	5	4	3	4	5	5	4	5	5	5	4	5	5	2	5	5	5	4	5
You were agreed with the mark obtained in your self-assessment	5	3	4	5	5	4	5	5	4	5	3	5	5	4	4	3	4	5	4	4	4	5	5	4	4	3	4	5	5	5	5	4	3	4	5	5	3	4	5	5	1	5	5	4	5	4	4	4	5
You had fun in this experience	5	5	4	5	4	3	4	5	4	5	2	5	5	3	4	3	4	4	4	1	3	5	4	3	4	1	4	4	5	4	5	3	2	4	4	4	3	5	5	5	2	5	4	5	5	4	4	4	4
Learning Radiology in Second Life seems interesting to you	5	5	4	5	5	4	2	5	4	5	2	5	5	4	4	4	4	5	4	2	4	5	5	3	4	2	5	5	5	3	5	4	3	4	4	4	3	5	5	5	1	5	5	4	5	4	4	4	4
You would participate in another virtual OSCE in Second Life	4	5	3	5	5	2	4	5	4	5	1	5	5	4	2	4	4	3	4	1	3	3	4	4	4	2	4	4	5	2	5	4	3	4	3	4	2	2	5	5	3	5	3	1	5	4	5	5	3
You would participate in another Second Life experience when you are a resident	5	5	4	5	4	4	2	5	4	4	1	5	5	4	3	4	4	5	4	1	3	5	5	2	4	1	4	4	5	3	5	4	3	4	3	4	3	5	5	4	3	5	4	3	5	4	5	4	3
Cognitive Load (Mental effort): Scale 1-9
Move or scroll in Second Life	3	3	4	1	1	6	5	2	6	1	4	6	5	5	6	1	3	6	6	3	3	3	3	1	2	4	2	5	1	3	2	3	3	2	5	2	5	4	1	1	2	4	2	3	9	3	2	6	3
Communicate via written chat	1	3	5	1	1	1	2	1	1	1	5	2	2	5	2	2	3	6	2	5	1	2	2	1	2	3	1	1	1	5	1	3	3	2	5	1	5	3	1	1	3	4	2	4	9	1	2	1	3
Communicate via voice	1	2	5	1	1	1	2	5	1	1	5	3	3	5	2	3	3	6	3	2	2	5	4	1	2	6	4	2	1	6	5	3	3	2	6	2	5	3	4	1	1	1	1	3	9	1	3	1	3
Editing and costume tasks of your avatar	5	6	6	3	1	2	6	3	1	8	8	3	6	5	2	3	5	9	4	6	4	8	9	8	2	9	9	6	6	9	6	3	5	5	6	6	5	3	6	1	2	1	5	7	9	2	6	7	5
Resolve the OSCE cases in virtual rooms	7	2	9	7	7	7	7	6	6	7	8	6	8	8	3	8	7	8	6	7	6	3	8	6	8	5	7	2	6	8	6	7	6	7	7	3	8	2	5	8	6	5	7	7	9	5	5	6	8
Rating of key points (0-10 Scale)
Global experience	9	9	7	7	8	6	7	10	9	8	5	9	10	7	7	7	9	8	8	6	7	9	9	7	9	3	8	9	9	7	9	7	6	7	8	9	5	9	8	8	3	10	8	9	9	8	8	7	9
Organization of the project	10	9	8	9	9	7	8	10	9	9	7	10	10	10	7	8	10	9	9	10	9	10	10	7	9	5	9	10	9	8	9	8	9	8	8	9	7	10	8	10	8	10	8	9	9	9	8	9	9
Environment of the OSCE stations	10	8	9	7	10	8	6	10	8	10	7	9	10	10	8	10	10	9	9	5	7	9	10	8	9	4	9	9	9	8	10	7	9	8	8	10	6	9	8	10	9	10	9	10	9	9	10	9	9
OSCE cases	9	9	7	9	9	8	7	10	9	8	5	9	10	8	8	8	8	6	9	9	8	9	9	7	9	5	8	9	10	8	9	7	6	7	9	10	6	8	8	10	8	10	7	7	9	9	8	8	9
The formative self-assessment	10	10	7	10	10	9	6	10	10	9	7	10	10	8	9	7	10	8	9	9	7	9	6	9	9	4	8	10	9	7	8	8	8	8	9	7	7	9	10	10	7	10	8	10	9	8	8	8	9
The professors	9	10	9	10	10	9	10	10	10	9	9	10	10	10	9	9	10	9	9	10	9	10	10	8	9	5	10	10	10	9	10	9	7	10	10	10	8	9	10	10	7	10	8	7	9	9	10	8	10
Utility for your training	10	10	8	10	10	9	6	10	10	9	9	10	10	10	7	10	9	10	8	5	9	9	10	7	9	4	8	10	10	6	9	9	7	8	9	10	6	9	10	10	6	10	8	8	9	9	9	7	10
Interaction with peers	8	8	9	10	10	9	1	10	10	10	9	9	10	8	5	8	9	9	6	5	8	10	7	8	8	4	8	9	10	6	9	6	6	7	9	10	7	10	9	10	1	10	8	10	9	9	7	7	9
Connectivity to Second Life	10	10	7	10	10	8	2	10	9	9	8	9	10	5	6	6	10	8	6	5	5	7	9	8	9	3	9	10	7	7	9	7	5	8	9	7	8	9	10	5	6	10	7	10	9	7	7	5	9
Open-ended comments (Yes/No)	Y	N	Y	Y	Y	N	N	Y	Y	N	N	Y	Y	Y	N	Y	N	N	N	Y	N	N	N	N	Y	N	N	N	N	N	N	N	Y	N	N	N	N	N	N	Y	Y	N	N	N	Y	Y	N	N	N
Men (ligh blue) / women (pink)	Q-001	Q-002	Q-003	Q-004	Q-011	Q-012	Q-013	Q-014	Q-019	Q-020	Q-021	Q-022	Q-028	Q-029	Q-030	Q-031	Q-032	Q-037	Q-038	Q-039	Q-045	Q-046	Q-052	Q-053	Q-054	Q-055	Q-060	Q-061	Q-062	Q-063	Q-069	Q-070	Q-071	Q-072	Q-073	Q-078	Q-079	Q-080	Q-081	Q-087	Q-088	Q-092	Q-093	Q-094	Q-095	Q-099	Q-100	Q-101	Q-102
[truncated: 23 more columns]

## Sheet: YELLOW ROOM
	YLW	YLW	YLW	YLW	YLW	YLW	YLW	YLW	YLW	YLW	YLW	YLW	YLW	YLW	YLW	YLW	YLW	YLW	YLW	YLW	YLW	YLW	YLW	YLW	YLW	YLW	YLW	YLW	YLW	YLW	YLW	YLW	YLW	YLW	YLW	YLW	YLW	YLW	YLW	YLW	YLW	YLW	YLW	YLW	YLW	YLW	YLW	YLW	YLW
Blue room / Yellow room	Q-005	Q-006	Q-007	Q-008	Q-009	Q-010	Q-015	Q-016	Q-017	Q-018	Q-023	Q-024	Q-025	Q-026	Q-027	Q-033	Q-034	Q-035	Q-036	Q-040	Q-041	Q-042	Q-043	Q-044	Q-047	Q-048	Q-049	Q-050	Q-051	Q-056	Q-057	Q-058	Q-059	Q-064	Q-065	Q-066	Q-067	Q-068	Q-074	Q-075	Q-076	Q-077	Q-082	Q-083	Q-084	Q-085	Q-086	Q-089	Q-090
Did you know Second Life? (Yes/No)	Y	Y	Y	Y	Y	Y	Y	Y	Y	Y	Y	Y	Y	Y	Y	Y	Y	N	Y	Y	Y	Y	Y	Y	Y	Y	Y	Y	Y	Y	Y	N	Y	Y	Y	Y	N	Y	Y	Y	Y	Y	Y	Y	Y	Y	Y	Y	Y
Agreement: Scale 1-5
Your computer runs properly in Second Life without problems	2	3	1	5	4	3	2	5	5	2	4	5	2	2	5	4	5	3	4	5	5	3	3	3	4	4	5	5	4	5	4	4	5	3	5	1	3	5	4	2	5	4	5	5	2	5	4	3	4
Your Internet connection allows you to work in Second Life	3	5	4	3	5	5	2	4	5	2	5	5	2	3	5	4	5	4	5	5	5	2	4	4	4	5	5	5	4	5	4	4	5	4	5	4	2	5	4	4	4	4	4	5	2	5	5	3	4
The environment of the OSCE room was attractive	4	5	3	4	5	5	5	5	5	3	5	3	4	4	5	5	5	5	5	5	4	5	5	4	3	5	3	4	5	5	3	5	4	4	3	5	4	5	5	5	5	5	4	5	5	5	4	5	4
The design of the OSCE was correct to you	3	3	1	4	5	5	5	5	5	1	5	1	3	5	4	5	5	5	4	3	3	5	4	4	3	5	4	4	5	4	4	4	4	3	4	4	5	5	5	5	5	5	4	5	5	5	5	5	4
The prior information of OSCE was appropriate for you	4	5	5	4	3	3	5	4	4	1	5	5	5	5	5	5	5	5	5	3	3	5	3	4	2	4	2	5	5	3	4	5	5	4	2	5	5	5	5	5	5	5	5	5	4	5	5	5	5
The selection of OSCE cases was appropriate for your training	3	3	5	3	4	5	4	5	4	3	2	5	1	3	5	5	3	5	4	5	4	3	5	5	4	3	2	5	5	4	3	3	2	4	2	5	3	4	5	3	4	5	4	4	5	5	5	3	4
The formative self-assessment was interesting for you	4	5	3	4	5	3	5	5	4	2	5	5	4	5	4	5	5	4	5	5	5	5	5	4	5	5	4	4	5	4	4	4	5	5	5	5	5	5	5	4	5	4	4	5	5	5	4	5	4
The formative self-assessment was useful to learning	5	4	5	4	5	3	5	5	4	1	5	2	2	5	5	5	5	5	5	4	5	5	5	4	5	4	4	5	5	4	4	4	4	3	4	5	5	5	5	4	5	5	4	5	5	5	4	5	3
You were agreed with the mark obtained in your self-assessment	4	5	5	4	5	5	5	5	4		5	5	3	5	5	5	5	4	5	3	4	4	5	4	4	5	4	4	5	4	4	4	4	4	4	5	5	4	5	3	4	5	5	5	5	4	4	5	2
You had fun in this experience	3	3	4	3	4	5	5	5	4	2	5	2	3	5	4	3	5	5	3	4	3	3	4	3	3	5	3	4	5	4	3	3	4	3	2	4	4	5	5	5	5	5	4	5	4	4	4	5	3
Learning Radiology in Second Life seems interesting to you	3	3	5	4	4	4	5	5	4	4	5	2	4	5	5	4	5	4	2	2	3	4	5	4	2	4	3	5	5	3	3	4	5	3	2	5	2	5	5	5	5	4	5	5	3	5	5	3	4
You would participate in another virtual OSCE in Second Life	2	2	5	3	4	3	5	4	4	1	5	3	4	3	4	5	5	3	3	2	3	2	4	3	4	3	3	5	5	3	3	4	4	2	1	4	1	3	5	5	3	4	3	5	4	4	4	3	3
You would participate in another Second Life experience when you are a resident	2	3	5	3	4	3	5	4	4	2	5	3	5	3	4	4	5	2	2	1	3	3	4	3	2	3	3	4	5	3	3	4	3	2	1	5	1	3	5	5	4	4	3	5	4	4	4	3	3
Cognitive Load (Mental effort): Scale 1-9
Move or scroll in Second Life	5	5	6	2	2	5	7	3	2	3	1	3	6	3	1	3	1	6	6	7	5	2	2	3	6	2	2	1	1	3	2	5	1	9	3	2	1	1	6	9	5	7	7	2	1	2	2	1	2
Communicate via written chat	8	1	1	2	1	3	4	1	2	2	1	3	4	1	1	5	2	3	3	5	3	3	2	1	6	4	3	2	1	1	2	5	1	9	4	1	1	1	1	9	3	3	2	2	2	1	1	1	2
Communicate via voice	7	1	1	3	1	5	7	3	3	2	1	3	7	3	1	3	2	3	1	7	5	1	3	2	7	4	4	1	1	1	2	7	1	6	4	2	1	1	1	9	4	6	2	3	2	2	2	1	2
Editing and costume tasks of your avatar	5	8	8	6	5	6	7	6	4	7	1	6	7	5	4	5	3	4	1	9	7	5	2	4	7	5	3	3	2	9	6	8	7	9	1	8	3	4	3	9	6	3	5	6	3	3	3	1	2
Resolve the OSCE cases in virtual rooms	6	7	7	3	7	3	7	6	5	9	7	9	9	7	8	7	6	7	7	6	8	9	6	6	6	5	8	2	8	6	7	9	7	7	3	6	7	5	7	6	4	8	7	8	8	8	6	1	3
Rating of key points (0-10 Scale)
Global experience	7	6	7	7	8	5	8	9	10	3	9	7	7	8	8	7	9	7	7	7	7	7	8	7	6	8	6	10	9	9	8	6	9	6	6	7	8	10	8	7	9	9	7	9	8	8	9	7	8
Organization of the project	7	9	10	8	9	8	9	10	10	4	10	10	9	10	10	7	10	8	9	7	7	9	9	9	7	8	8	10	10	10	8	7	9	8	6	8	9	10	10	10	9	10	9	10	9	9	9	7	9
Environment of the OSCE stations	6	9	10	9	10	8	9	10	10	6	10	8	9	10	9	7	10	8	9	7	8	10	9	7	5	9	5	10	10	10	6	7	9	8	3	10	8	10	9	10	9	9	8	10	10	9	8	10	9
OSCE cases	7	7	10	6	7	8	9	8	9	4	7	10	5	9	8	7	8	6	7	8	8	5	9	8	8	6	5	10	10	9	6	8	4	7	2	9	7	10	8	7	8	8	7	10	9	9	8	8	8
The formative self-assessment	7	9	10	7	10	8	9	10	9	3	9	6	8	10	8	6	9	7	10	8	10	8	10	7	8	8	7	9	10	9	8	7	10	9	5	10	9	10	10	9	8	9	7	8	10	10	8	10	8
The professors	8	10	9	10	10	9	9	10	10	7	10	10	10	10	10	7	10	9	10	8	9	10	10	9	6	9	8	10	10	9	9	8	9	9	8	8	10	10	10	9	10	9	10	10	10	10	9	10	9
Utility for your training	6	7	10	7	9	7	8	10	9	2	10	6	9	10	8	7	10	7	9	7	7	7	10	9	7	7	8	8	10	9	9	7	10	8	8	7	10	10	10	10	9	10	9	10	10	10	9	10	8
Interaction with peers	7	10	8	7	9	7	7	10	9	2	10	1	8	10	9	5	9	7	8	10	7	8	10	8	2	9	6	8	10	5	5	7	8	7	8	8	10	10	10	10	9	4	7	10	10	10	9	10	9
Connectivity to Second Life	4	6	3	8	7	4	3	9	9	1	10	10	7	8	10	3	10	6	7	7	8	4	8	5	2	7	9	8	8	6	7	7	9	5	5	6	5	10	8	6	8	8	6	10	4	7	8	6	8
Open-ended comments (Yes/No)	N	N	Y	N	Y	N	Y	N	N	N	Y	Y	Y	N	N	N	N	N	Y	N	N	N	Y	N	Y	N	N	N	Y	N	N	N	Y	Y	N	Y	Y	N	Y	Y	N	N	N	Y	N	Y	N	Y	N
Men (ligh blue) / women (pink)	Q-005	Q-006	Q-007	Q-008	Q-009	Q-010	Q-015	Q-016	Q-017	Q-018	Q-023	Q-024	Q-025	Q-026	Q-027	Q-033	Q-034	Q-035	Q-036	Q-040	Q-041	Q-042	Q-043	Q-044	Q-047	Q-048	Q-049	Q-050	Q-051	Q-056	Q-057	Q-058	Q-059	Q-064	Q-065	Q-066	Q-067	Q-068	Q-074	Q-075	Q-076	Q-077	Q-082	Q-083	Q-084	Q-085	Q-086	Q-089	Q-090
[truncated: 28 more columns]

## Sheet: WOMEN
Blue room / Yellow room	Q-001	Q-003	Q-005	Q-006	Q-007	Q-008	Q-009	Q-012	Q-015	Q-016	Q-017	Q-018	Q-019	Q-020	Q-023	Q-024	Q-025	Q-026	Q-027	Q-028	Q-029	Q-030	Q-031	Q-032	Q-033	Q-034	Q-035	Q-036	Q-037	Q-038	Q-039	Q-040	Q-041	Q-042	Q-043	Q-045	Q-049	Q-050	Q-051	Q-052	Q-055	Q-056	Q-058	Q-060	Q-061	Q-062	Q-063	Q-064	Q-065
Did you know Second Life? (Yes/No)	Y	Y	Y	Y	Y	Y	Y	Y	Y	Y	Y	Y	Y	Y	Y	Y	Y	Y	Y	Y	Y	Y	Y	Y	Y	Y	N	Y	Y	Y	Y	Y	Y	Y	Y	Y	Y	Y	Y	Y	Y	Y	N	Y	Y	N	Y	Y	Y
Agreement: Scale 1-5
Your computer runs properly in Second Life without problems	5	4	2	3	1	5	4	4	2	5	5	2	5	5	4	5	2	2	5	4	4	4	4	5	4	5	3	4	4	4	5	5	5	3	3	3	5	5	4	1	5	5	4	5	5	3	5	3	5
Your Internet connection allows you to work in Second Life	5	4	3	5	4	3	5	4	2	4	5	2	5	4	5	5	2	3	5	5	3	5	3	5	4	5	4	5	5	4	5	5	5	2	4	4	5	5	4	5	5	5	4	5	5	4	5	4	5
The environment of the OSCE room was attractive	5	4	4	5	3	4	5	3	5	5	5	3	3	5	5	3	4	4	5	5	5	4	5	5	5	5	5	5	5	3	3	5	4	5	5	4	3	4	5	5	3	5	5	5	5	5	4	4	3
The design of the OSCE was correct to you	5	4	3	3	1	4	5	3	5	5	5	1	3	5	5	1	3	5	4	4	5	4	5	5	5	5	5	4	4	4	5	3	3	5	4	4	4	4	5	5	3	4	4	4	5	5	3	3	4
The prior information of OSCE was appropriate for you	3	4	4	5	5	4	3	2	5	4	4	1	4	5	5	5	5	5	5	4	5	5	5	5	5	5	5	5	5	5	5	3	3	5	3	4	2	5	5	5	3	3	5	5	5	5	3	4	2
The selection of OSCE cases was appropriate for your training	5	4	3	3	5	3	4	5	4	5	4	3	4	5	2	5	1	3	5	5	4	5	4	4	5	3	5	4	3	5	5	5	4	3	5	5	2	5	5	5	3	4	3	4	5	5	4	4	2
The formative self-assessment was interesting for you	5	5	4	5	3	4	5	4	5	5	4	2	5	5	5	5	4	5	4	5	5	5	5	5	5	5	4	5	5	5	5	5	5	5	5	4	4	4	5	2	3	4	4	4	5	5	4	5	5
The formative self-assessment was useful to learning	3	3	5	4	5	4	5	5	5	5	4	1	5	5	5	2	2	5	5	5	5	4	4	5	5	5	5	5	5	5	3	4	5	5	5	4	4	5	5	5	4	4	4	5	5	5	5	3	4
You were agreed with the mark obtained in your self-assessment	5	4	4	5	5	4	5	4	5	5	4		4	5	5	5	3	5	5	5	4	4	3	4	5	5	4	5	5	4	4	3	4	4	5	4	4	4	5	5	3	4	4	4	5	5	5	4	4
You had fun in this experience	5	4	3	3	4	3	4	3	5	5	4	2	4	5	5	2	3	5	4	5	3	4	3	4	3	5	5	3	4	4	1	4	3	3	4	3	3	4	5	4	1	4	3	4	4	5	4	3	2
Learning Radiology in Second Life seems interesting to you	5	4	3	3	5	4	4	4	5	5	4	4	4	5	5	2	4	5	5	5	4	4	4	4	4	5	4	2	5	4	2	2	3	4	5	4	3	5	5	5	2	3	4	5	5	5	3	3	2
You would participate in another virtual OSCE in Second Life	4	3	2	2	5	3	4	2	5	4	4	1	4	5	5	3	4	3	4	5	4	2	4	4	5	5	3	3	3	4	1	2	3	2	4	3	3	5	5	4	2	3	4	4	4	5	2	2	1
You would participate in another Second Life experience when you are a resident	5	4	2	3	5	3	4	4	5	4	4	2	4	4	5	3	5	3	4	5	4	3	4	4	4	5	2	2	5	4	1	1	3	3	4	3	3	4	5	5	1	3	4	4	4	5	3	2	1
Cognitive Load (Mental effort): Scale 1-9
Move or scroll in Second Life	3	4	5	5	6	2	2	6	7	3	2	3	6	1	1	3	6	3	1	5	5	6	1	3	3	1	6	6	6	6	3	7	5	2	2	3	2	1	1	3	4	3	5	2	5	1	3	9	3
Communicate via written chat	1	5	8	1	1	2	1	1	4	1	2	2	1	1	1	3	4	1	1	2	5	2	2	3	5	2	3	3	6	2	5	5	3	3	2	1	3	2	1	2	3	1	5	1	1	1	5	9	4
Communicate via voice	1	5	7	1	1	3	1	1	7	3	3	2	1	1	1	3	7	3	1	3	5	2	3	3	3	2	3	1	6	3	2	7	5	1	3	2	4	1	1	4	6	1	7	4	2	1	6	6	4
Editing and costume tasks of your avatar	5	6	5	8	8	6	5	2	7	6	4	7	1	8	1	6	7	5	4	6	5	2	3	5	5	3	4	1	9	4	6	9	7	5	2	4	3	3	2	9	9	9	8	9	6	6	9	9	1
Resolve the OSCE cases in virtual rooms	7	9	6	7	7	3	7	7	7	6	5	9	6	7	7	9	9	7	8	8	8	3	8	7	7	6	7	7	8	6	7	6	8	9	6	6	8	2	8	8	5	6	9	7	2	6	8	7	3
Rating of key points (0-10 Scale)
Global experience	9	7	7	6	7	7	8	6	8	9	10	3	9	8	9	7	7	8	8	10	7	7	7	9	7	9	7	7	8	8	6	7	7	7	8	7	6	10	9	9	3	9	6	8	9	9	7	6	6
Organization of the project	10	8	7	9	10	8	9	7	9	10	10	4	9	9	10	10	9	10	10	10	10	7	8	10	7	10	8	9	9	9	10	7	7	9	9	9	8	10	10	10	5	10	7	9	10	9	8	8	6
Environment of the OSCE stations	10	9	6	9	10	9	10	8	9	10	10	6	8	10	10	8	9	10	9	10	10	8	10	10	7	10	8	9	9	9	5	7	8	10	9	7	5	10	10	10	4	10	7	9	9	9	8	8	3
OSCE cases	9	7	7	7	10	6	7	8	9	8	9	4	9	8	7	10	5	9	8	10	8	8	8	8	7	8	6	7	6	9	9	8	8	5	9	8	5	10	10	9	5	9	8	8	9	10	8	7	2
The formative self-assessment	10	7	7	9	10	7	10	9	9	10	9	3	10	9	9	6	8	10	8	10	8	9	7	10	6	9	7	10	8	9	9	8	10	8	10	7	7	9	10	6	4	9	7	8	10	9	7	9	5
The professors	9	9	8	10	9	10	10	9	9	10	10	7	10	9	10	10	10	10	10	10	10	9	9	10	7	10	9	10	9	9	10	8	9	10	10	9	8	10	10	10	5	9	8	10	10	10	9	9	8
Utility for your training	10	8	6	7	10	7	9	9	8	10	9	2	10	9	10	6	9	10	8	10	10	7	10	9	7	10	7	9	10	8	5	7	7	7	10	9	8	8	10	10	4	9	7	8	10	10	6	8	8
Interaction with peers	8	9	7	10	8	7	9	9	7	10	9	2	10	10	10	1	8	10	9	10	8	5	8	9	5	9	7	8	9	6	5	10	7	8	10	8	6	8	10	7	4	5	7	8	9	10	6	7	8
Connectivity to Second Life	10	7	4	6	3	8	7	8	3	9	9	1	9	9	10	10	7	8	10	10	5	6	6	10	3	10	6	7	8	6	5	7	8	4	8	5	9	8	8	9	3	6	7	9	10	7	7	5	5
Open-ended comments (Yes/No)	Y	Y	N	N	Y	N	Y	N	Y	N	N	N	Y	N	Y	Y	Y	N	N	Y	Y	N	Y	N	N	N	N	Y	N	N	Y	N	N	N	Y	N	N	N	Y	N	N	N	N	N	N	N	N	Y	N
Men (ligh blue) / women (pink)	Q-001	Q-003	Q-005	Q-006	Q-007	Q-008	Q-009	Q-012	Q-015	Q-016	Q-017	Q-018	Q-019	Q-020	Q-023	Q-024	Q-025	Q-026	Q-027	Q-028	Q-029	Q-030	Q-031	Q-032	Q-033	Q-034	Q-035	Q-036	Q-037	Q-038	Q-039	Q-040	Q-041	Q-042	Q-043	Q-045	Q-049	Q-050	Q-051	Q-052	Q-055	Q-056	Q-058	Q-060	Q-061	Q-062	Q-063	Q-064	Q-065
[truncated: 51 more columns]

## Sheet: MEN
Blue room / Yellow room	Q-002	Q-004	Q-010	Q-011	Q-013	Q-014	Q-021	Q-022	Q-044	Q-046	Q-047	Q-048	Q-053	Q-054	Q-057	Q-059	Q-066	Q-070	Q-075	Q-081	Q-085	Q-088	Q-089	Q-090	Q-093	Q-095	Q-099	Q-101	Q-103	Q-106	Q-114	Q-117	Q-118	2
Did you know Second Life? (Yes/No)	Y	Y	Y	Y	Y	Y	Y	Y	Y	Y	Y	Y	Y	Y	Y	Y	Y	Y	Y	Y	Y	Y	Y	Y	Y	Y	Y		Y	Y		Y	Y	31	0			3
Agreement: Scale 1-5																																		Mean	STD	Median	CI	N	R1	R2	R1-2	R3	R4-5	R4	R5			1-2%	0.03
Your computer runs properly in Second Life without problems	5	5	3	5	4	5	4	4	3	5	4	4	5	5	4	5	1	5	2	5	5	3	3	4	5	5	4	3	5	5	4	5	2	4.12121	1.08275	4	0.196193	33	1	2	3	5	25	9	16			9.09091	15.1515
Your Internet connection allows you to work in Second Life	4	5	5	5	3	5	5	5	4	5	4	5	4	5	4	5	4	5	4	5	5	5	3	4	5	5	5	4	5	5	4	5	4	4.54545	0.616994	5	0.111799	33	0	0	0	2	31	11	20			0	6.06061
The environment of the OSCE room was attractive	5	4	5	5	3	5	3	4	4	4	3	5	4	4	3	4	5	4	5	4	5	3	5	4	5	5	5	4	5	5	4	4	4	4.27273	0.719059	4	0.130293	33	0	0	0	5	28	14	14			0	15.1515
The design of the OSCE was correct to you	5	3	5	5	2	5	4	5	4	5	3	5	4	4	4	4	4	3	5	4	5	2	5	4	5	5	5	4	5	5	3	5	4	4.24242	0.902438	4	0.163521	33	0	2	2	4	27	11	16			6.06061	12.1212
The prior information of OSCE was appropriate for you	4	3	3	5	3	4	4	5	4	5	2	4	4	3	4	5	5	4	5	5	5	3	5	5	4	5	5	5	4	5	4	5	3	4.21212	0.857233	4	0.15533	33	0	1	1	6	26	11	15			3.0303	18.1818
The selection of OSCE cases was appropriate for your training	5	5	5	5	3	5	3	5	5	4	4	3	3	3	3	2	5	4	3	5	5	4	3	4	3	5	5	4	5	5	3	5	4	4.09091	0.947485	4	0.171683	33	0	1	1	10	22	7	15			3.0303	30.303
The formative self-assessment was interesting for you	5	5	3	4	3	5	4	5	4	5	5	5	5	5	4	5	5	3	4	5	5	5	5	4	4	5	4	4	5	5	4	5	5	4.51515	0.66714	5	0.120885	33	0	0	0	3	30	10	20			0	9.09091
The formative self-assessment was useful to learning	5	5	3	5	3	5	4	5	4	5	5	4	5	3	4	4	5	4	4	5	5	4	5	3	5	5	5	4	5	5	3	4	4	4.36364	0.742386	5	0.134519	33	0	0	0	5	28	11	17			0	15.1515
You were agreed with the mark obtained in your self-assessment	3	5	5	5	5	5	3	5	4	5	4	5	4	4	4	4	5	4	3	5	4	1	5	2	5	5	4	4	5	4	5	4	4	4.21212	0.96039	4	0.174021	33	1	1	2	3	28	13	15			6.06061	9.09091
You had fun in this experience	5	5	5	4	4	5	2	5	3	5	3	5	3	4	3	4	4	3	5	5	4	2	5	3	4	5	4	4	5	5	3	4	5	4.09091	0.947485	4	0.171683	33	0	2	2	7	24	10	14			6.06061	21.2121
Learning Radiology in Second Life seems interesting to you	5	5	4	5	2	5	2	5	4	5	2	4	3	4	3	5	5	4	5	5	5	1	3	4	5	5	4	4	5	4	4	4	4	4.06061	1.08799	4	0.197142	33	1	3	4	3	26	12	14			12.1212	9.09091
You would participate in another virtual OSCE in Second Life	5	5	3	5	4	5	1	5	3	3	4	3	4	4	3	4	4	4	5	5	4	3	3	3	3	5	4	5	5	4	3	5	3	3.90909	0.979912	4	0.177559	33	1	0	1	11	21	10	11			3.0303	33.3333
You would participate in another Second Life experience when you are a resident	5	5	3	4	2	5	1	5	3	5	2	3	2	4	3	3	5	4	5	5	4	3	3	3	4	5	4	4	5	4	3	4	3	3.72727	1.09752	4	0.198869	33	1	3	4	10	19	9	10			12.1212	30.303
Cognitive Load (Mental effort): Scale 1-9																																									<5	5	>5					<5%	0.05
Move or scroll in Second Life	3	1	5	1	5	2	4	6	3	3	6	2	1	2	2	1	2	3	9	1	2	2	1	2	2	9	3	6	2	3	5	2	2	3.12121	2.14706	2	0.389044	33			25	3	5					75.7576	9.09091
Communicate via written chat	3	1	3	1	2	1	5	2	1	2	6	4	1	2	2	1	1	3	9	1	1	3	1	2	2	9	1	1	1	4	5	1	2	2.54545	2.1519	2	0.389922	33			28	2	3					84.8485	6.06061
Communicate via voice	2	1	5	1	2	5	5	3	2	5	7	4	1	2	2	1	2	3	9	4	2	1	1	2	1	9	1	1	1	3	5	1	3	2.93939	2.24916	2	0.407545	33			25	5	3					75.7576	15.1515
Editing and costume tasks of your avatar	6	3	6	1	6	3	8	3	4	8	7	5	8	2	6	7	8	3	9	6	3	2	1	2	5	9	2	7	3	3	5	1	6	4.78788	2.48442	5	0.450174	33			15	3	15					45.4545	9.09091
Resolve the OSCE cases in virtual rooms	2	7	3	7	7	6	8	6	6	3	6	5	6	8	7	7	6	7	6	5	8	6	1	3	7	9	5	6	6	5	8	4	6	5.81818	1.82782	6	0.331198	33			6	4	23					18.1818	12.1212
Rating of key points (0-10 Scale)
Global experience	9	7	5	8	7	10	5	9	7	9	6	8	7	9	8	9	7	7	7	8	8	3	7	8	8	9	8	7	9	8	8	8	8	7.60606	1.39058	8	0.251971	33
Organization of the project	9	9	8	9	8	10	7	10	9	10	7	8	7	9	8	9	8	8	10	8	9	8	7	9	8	9	9	9	8	9	7	9	8	8.48485	0.90558	9	0.16409	33
Environment of the OSCE stations	8	7	8	10	6	10	7	9	7	9	5	9	8	9	6	9	10	7	10	8	9	9	10	9	9	9	9	9	10	8	8	9	7	8.39394	1.29758	9	0.23512	33
OSCE cases	9	9	8	9	7	10	5	9	8	9	8	6	7	9	6	4	9	7	7	8	9	8	8	8	7	9	9	8	8	8	8	8	8	7.87879	1.2688	8	0.229905	33
The formative self-assessment	10	10	8	10	6	10	7	10	7	9	8	8	9	9	8	10	10	8	9	10	10	7	10	8	8	9	8	8	9	9	8	8	7	8.63636	1.14067	9	0.206689	33
The professors	10	10	9	10	10	10	9	10	9	10	6	9	8	9	9	9	8	9	9	10	10	7	10	9	8	9	9	8	10	10	7	9	8	9	1.03078	9	0.186775	33
Utility for your training	10	10	7	10	6	10	9	10	9	9	7	7	7	9	9	10	7	9	10	10	10	6	10	8	8	9	9	7	9	10	7	8	7	8.57576	1.34699	9	0.244074	33
Interaction with peers	8	10	7	10	1	10	9	9	8	10	2	9	8	8	5	8	8	6	10	9	10	1	10	9	8	9	9	7	7	8	8	7	5	7.66667	2.44523	8	0.443073	33
Connectivity to Second Life	10	10	4	10	2	10	8	9	5	7	2	7	8	9	7	9	6	7	6	10	7	6	6	8	7	9	7	5	9	9	9	7	5	7.27273	2.15454	7	0.3904	33
Open-ended comments (Yes/No)	N	Y	N	Y	N	Y	N	Y	N	N	Y	N	N	Y	N	Y	Y	N	Y	N	Y	Y	Y	N	N	Y	Y	N	Y	N	N	N	Y	16
Men (ligh blue) / women (pink)	Q-002	Q-004	Q-010	Q-011	Q-013	Q-014	Q-021	Q-022	Q-044	Q-046	Q-047	Q-048	Q-053	Q-054	Q-057	Q-059	Q-066	Q-070	Q-075	Q-081	Q-085	Q-088	Q-089	Q-090	Q-093	Q-095	Q-099	Q-101	Q-103	Q-106	Q-114	Q-117	Q-118
[truncated: 3 more columns]

## Sheet: Group 1
	Q-001	Q-002	Q-003	Q-004	Q-005	Q-006	Q-007	Q-008	Q-009	Q-010	Q-011	Q-012	Q-013	Q-014	Q-015	Q-016	Q-017	Q-018
Did you know Second Life? (Yes/No)	Y	Y	Y	Y	Y	Y	Y	Y	Y	Y	Y	Y	Y	Y	Y	Y	Y	Y	18	0	3
Agreement: Scale 1-5																			Mean	STD	N	R1	R2	R1-2	R3	R4-5	R4	R5			1-2%	0.03	4-5%
Your computer runs properly in Second Life without problems	5	5	4	5	2	3	1	5	4	3	5	4	4	5	2	5	5	2	3.83333	1.33945	18	1	3	4	2	12	4	8			22.2222	11.1111	66.6667
Your Internet connection allows you to work in Second Life	5	4	4	5	3	5	4	3	5	5	5	4	3	5	2	4	5	2	4.05556	1.05564	18	0	2	2	3	13	5	8			11.1111	16.6667	72.2222
The environment of the OSCE room was attractive	5	5	4	4	4	5	3	4	5	5	5	3	3	5	5	5	5	3	4.33333	0.840168	18	0	0	0	4	14	4	10			0	22.2222	77.7778
The design of the OSCE was correct to you	5	5	4	3	3	3	1	4	5	5	5	3	2	5	5	5	5	1	3.83333	1.42457	18	2	1	3	4	11	2	9			16.6667	22.2222	61.1111
The prior information of OSCE was appropriate for you	3	4	4	3	4	5	5	4	3	3	5	2	3	4	5	4	4	1	3.66667	1.08465	18	1	1	2	5	11	7	4			11.1111	27.7778	61.1111
The selection of OSCE cases was appropriate for your training	5	5	4	5	3	3	5	3	4	5	5	5	3	5	4	5	4	3	4.22222	0.878204	18	0	0	0	5	13	4	9			0	27.7778	72.2222
The formative self-assessment was interesting for you	5	5	5	5	4	5	3	4	5	3	4	4	3	5	5	5	4	2	4.22222	0.942809	18	0	1	1	3	14	5	9			5.55556	16.6667	77.7778
The formative self-assessment was useful to learning	3	5	3	5	5	4	5	4	5	3	5	5	3	5	5	5	4	1	4.16667	1.15045	18	1	0	1	4	13	3	10			5.55556	22.2222	72.2222
You were agreed with the mark obtained in your self-assessment	5	3	4	5	4	5	5	4	5	5	5	4	5	5	5	5	4		4.58824	0.618347	17	0	0	0	1	16	5	11			0	5.55556	88.8889
You had fun in this experience	5	5	4	5	3	3	4	3	4	5	4	3	4	5	5	5	4	2	4.05556	0.937595	18	0	1	1	4	13	6	7			5.55556	22.2222	72.2222
Learning Radiology in Second Life seems interesting to you	5	5	4	5	3	3	5	4	4	4	5	4	2	5	5	5	4	4	4.22222	0.878204	18	0	1	1	2	15	7	8			5.55556	11.1111	83.3333
You would participate in another virtual OSCE in Second Life	4	5	3	5	2	2	5	3	4	3	5	2	4	5	5	4	4	1	3.66667	1.28338	18	1	3	4	3	11	5	6			22.2222	16.6667	61.1111
You would participate in another Second Life experience when you are a resident	5	5	4	5	2	3	5	3	4	3	4	4	2	5	5	4	4	2	3.83333	1.09813	18	0	3	3	3	12	6	6			16.6667	16.6667	66.6667
Cognitive Load (Mental effort): Scale 1-9																								<5	5	>5					<5%	0.05	>5%
Move or scroll in Second Life	3	3	4	1	5	5	6	2	2	5	1	6	5	2	7	3	2	3	3.61111	1.81947	18			11	4	3					61.1111	22.2222	16.6667
Communicate via written chat	1	3	5	1	8	1	1	2	1	3	1	1	2	1	4	1	2	2	2.22222	1.8647	18			16	1	1					88.8889	5.55556	5.55556
Communicate via voice	1	2	5	1	7	1	1	3	1	5	1	1	2	5	7	3	3	2	2.83333	2.09341	18			13	3	2					72.2222	16.6667	11.1111
Editing and costume tasks of your avatar	5	6	6	3	5	8	8	6	5	6	1	2	6	3	7	6	4	7	5.22222	1.95706	18			5	3	10					27.7778	16.6667	55.5556
Resolve the OSCE cases in virtual rooms	7	2	9	7	6	7	7	3	7	3	7	7	7	6	7	6	5	9	6.22222	1.89599	18			3	1	14					16.6667	5.55556	77.7778
Rating of key points (0-10 Scale)
Global experience	9	9	7	7	7	6	7	7	8	5	8	6	7	10	8	9	10	3	7.38889	1.75361	18
Organization of the project	10	9	8	9	7	9	10	8	9	8	9	7	8	10	9	10	10	4	8.55556	1.50381	18
Environment of the OSCE stations	10	8	9	7	6	9	10	9	10	8	10	8	6	10	9	10	10	6	8.61111	1.50054	18
OSCE cases	9	9	7	9	7	7	10	6	7	8	9	8	7	10	9	8	9	4	7.94444	1.51356	18
The formative self-assessment	10	10	7	10	7	9	10	7	10	8	10	9	6	10	9	10	9	3	8.55556	1.91656	18
The professors	9	10	9	10	8	10	9	10	10	9	10	9	10	10	9	10	10	7	9.38889	0.849837	18
Utility for your training	10	10	8	10	6	7	10	7	9	7	10	9	6	10	8	10	9	2	8.22222	2.12978	18
Interaction with peers	8	8	9	10	7	10	8	7	9	7	10	9	1	10	7	10	9	2	7.83333	2.57248	18
Connectivity to Second Life	10	10	7	10	4	6	3	8	7	4	10	8	2	10	3	9	9	1	6.72222	3.12119	18
Open-ended comments (Yes/No)	Y	N	Y	Y	N	N	Y	N	Y	N	Y	N	N	Y	Y	N	N	N	8

## Sheet: Group 2
	Q-019	Q-020	Q-021	Q-022	Q-023	Q-024	Q-025	Q-026	Q-027	Q-028	Q-029	Q-030	Q-031	Q-032	Q-033	Q-034	Q-035	Q-036
Did you know Second Life? (Yes/No)	Y	Y	Y	Y	Y	Y	Y	Y	Y	Y	Y	Y	Y	Y	Y	Y	N	Y	17	1	3
Agreement: Scale 1-5																			Mean	STD	N	R1	R2	R1-2	R3	R4-5	R4	R5			1-2%	0.03	4-5%
Your computer runs properly in Second Life without problems	5	5	4	4	4	5	2	2	5	4	4	4	4	5	4	5	3	4	4.05556	0.937595	18	0	2	2	1	15	9	6			11.1111	5.55556	83.3333
Your Internet connection allows you to work in Second Life	5	4	5	5	5	5	2	3	5	5	3	5	3	5	4	5	4	5	4.33333	0.970143	18	0	1	1	3	14	3	11			5.55556	16.6667	77.7778
The environment of the OSCE room was attractive	3	5	3	4	5	3	4	4	5	5	5	4	5	5	5	5	5	5	4.44444	0.783823	18	0	0	0	3	15	4	11			0	16.6667	83.3333
The design of the OSCE was correct to you	3	5	4	5	5	1	3	5	4	4	5	4	5	5	5	5	5	4	4.27778	1.07406	18	1	0	1	2	15	5	10			5.55556	11.1111	83.3333
The prior information of OSCE was appropriate for you	4	5	4	5	5	5	5	5	5	4	5	5	5	5	5	5	5	5	4.83333	0.383482	18	0	0	0	0	18	3	15			0	0	100
The selection of OSCE cases was appropriate for your training	4	5	3	5	2	5	1	3	5	5	4	5	4	4	5	3	5	4	4	1.18818	18	1	1	2	3	13	5	8			11.1111	16.6667	72.2222
The formative self-assessment was interesting for you	5	5	4	5	5	5	4	5	4	5	5	5	5	5	5	5	4	5	4.77778	0.427793	18	0	0	0	0	18	4	14			0	0	100
The formative self-assessment was useful to learning	5	5	4	5	5	2	2	5	5	5	5	4	4	5	5	5	5	5	4.5	0.985184	18	0	2	2	0	16	3	13			11.1111	0	88.8889
You were agreed with the mark obtained in your self-assessment	4	5	3	5	5	5	3	5	5	5	4	4	3	4	5	5	4	5	4.38889	0.777544	18	0	0	0	3	15	5	10			0	16.6667	83.3333
You had fun in this experience	4	5	2	5	5	2	3	5	4	5	3	4	3	4	3	5	5	3	3.88889	1.07861	18	0	2	2	5	11	4	7			11.1111	27.7778	61.1111
Learning Radiology in Second Life seems interesting to you	4	5	2	5	5	2	4	5	5	5	4	4	4	4	4	5	4	2	4.05556	1.05564	18	0	3	3	0	15	8	7			16.6667	0	83.3333
You would participate in another virtual OSCE in Second Life	4	5	1	5	5	3	4	3	4	5	4	2	4	4	5	5	3	3	3.83333	1.15045	18	1	1	2	4	12	6	6			11.1111	22.2222	66.6667
You would participate in another Second Life experience when you are a resident	4	4	1	5	5	3	5	3	4	5	4	3	4	4	4	5	2	2	3.72222	1.17851	18	1	2	3	3	12	7	5			16.6667	16.6667	66.6667
Cognitive Load (Mental effort): Scale 1-9																								<5	5	>5					<5%	0.05	>5%
Move or scroll in Second Life	6	1	4	6	1	3	6	3	1	5	5	6	1	3	3	1	6	6	3.72222	2.08088	18			10	2	6					55.5556	11.1111	33.3333
Communicate via written chat	1	1	5	2	1	3	4	1	1	2	5	2	2	3	5	2	3	3	2.55556	1.42343	18			15	3	0					83.3333	16.6667	0
Communicate via voice	1	1	5	3	1	3	7	3	1	3	5	2	3	3	3	2	3	1	2.77778	1.62899	18			15	2	1					83.3333	11.1111	5.55556
Editing and costume tasks of your avatar	1	8	8	3	1	6	7	5	4	6	5	2	3	5	5	3	4	1	4.27778	2.24409	18			9	4	5					50	22.2222	27.7778
Resolve the OSCE cases in virtual rooms	6	7	8	6	7	9	9	7	8	8	8	3	8	7	7	6	7	7	7.11111	1.36722	18			1	0	17					5.55556	0	94.4444
Rating of key points (0-10 Scale)
Global experience	9	8	5	9	9	7	7	8	8	10	7	7	7	9	7	9	7	7	7.77778	1.21537	18
Organization of the project	9	9	7	10	10	10	9	10	10	10	10	7	8	10	7	10	8	9	9.05556	1.16175	18
Environment of the OSCE stations	8	10	7	9	10	8	9	10	9	10	10	8	10	10	7	10	8	9	9	1.08465	18
OSCE cases	9	8	5	9	7	10	5	9	8	10	8	8	8	8	7	8	6	7	7.77778	1.43714	18
The formative self-assessment	10	9	7	10	9	6	8	10	8	10	8	9	7	10	6	9	7	10	8.5	1.42457	18
The professors	10	9	9	10	10	10	10	10	10	10	10	9	9	10	7	10	9	10	9.55556	0.783823	18
Utility for your training	10	9	9	10	10	6	9	10	8	10	10	7	10	9	7	10	7	9	8.88889	1.32349	18
Interaction with peers	10	10	9	9	10	1	8	10	9	10	8	5	8	9	5	9	7	8	8.05556	2.33823	18
Connectivity to Second Life	9	9	8	9	10	10	7	8	10	10	5	6	6	10	3	10	6	7	7.94444	2.09964	18
Open-ended comments (Yes/No)	Y	N	N	Y	Y	Y	Y	N	N	Y	Y	N	Y	N	N	N	N	Y	9

## Sheet: Group 3
	Q-037	Q-038	Q-039	Q-040	Q-041	Q-042	Q-043	Q-044	Q-045	Q-046	Q-047	Q-048	Q-049	Q-050	Q-051
Did you know Second Life? (Yes/No)	Y	Y	Y	Y	Y	Y	Y	Y	Y	Y	Y	Y	Y	Y	Y	15	0	3
Agreement: Scale 1-5																Mean	STD	N	R1	R2	R1-2	R3	R4-5	R4	R5			1-2%	0.03	4-5%
Your computer runs properly in Second Life without problems	4	4	5	5	5	3	3	3	3	5	4	4	5	5	4	4.13333	0.833809	15	0	0	0	4	11	5	6			0	3.4188	9.40171
Your Internet connection allows you to work in Second Life	5	4	5	5	5	2	4	4	4	5	4	5	5	5	4	4.4	0.828079	15	0	1	1	0	14	6	8			0.854701	0	11.9658
The environment of the OSCE room was attractive	5	3	3	5	4	5	5	4	4	4	3	5	3	4	5	4.13333	0.833809	15	0	0	0	4	11	5	6			0	3.4188	9.40171
The design of the OSCE was correct to you	4	4	5	3	3	5	4	4	4	5	3	5	4	4	5	4.13333	0.743223	15	0	0	0	3	12	7	5			0	2.5641	10.2564
The prior information of OSCE was appropriate for you	5	5	5	3	3	5	3	4	4	5	2	4	2	5	5	4	1.13389	15	0	2	2	3	10	3	7			1.7094	2.5641	8.54701
The selection of OSCE cases was appropriate for your training	3	5	5	5	4	3	5	5	5	4	4	3	2	5	5	4.2	1.01419	15	0	1	1	3	11	3	8			0.854701	2.5641	9.40171
The formative self-assessment was interesting for you	5	5	5	5	5	5	5	4	4	5	5	5	4	4	5	4.73333	0.457738	15	0	0	0	0	15	4	11			0	0	12.8205
The formative self-assessment was useful to learning	5	5	3	4	5	5	5	4	4	5	5	4	4	5	5	4.53333	0.63994	15	0	0	0	1	14	5	9			0	0.854701	11.9658
You were agreed with the mark obtained in your self-assessment	5	4	4	3	4	4	5	4	4	5	4	5	4	4	5	4.26667	0.593617	15	0	0	0	1	14	9	5			0	0.854701	11.9658
You had fun in this experience	4	4	1	4	3	3	4	3	3	5	3	5	3	4	5	3.6	1.0556	15	1	0	1	6	8	5	3			0.854701	5.12821	6.83761
Learning Radiology in Second Life seems interesting to you	5	4	2	2	3	4	5	4	4	5	2	4	3	5	5	3.8	1.14642	15	0	3	3	2	10	5	5			2.5641	1.7094	8.54701
You would participate in another virtual OSCE in Second Life	3	4	1	2	3	2	4	3	3	3	4	3	3	5	5	3.2	1.08233	15	1	2	3	7	5	3	2			2.5641	5.98291	4.2735
You would participate in another Second Life experience when you are a resident	5	4	1	1	3	3	4	3	3	5	2	3	3	4	5	3.26667	1.27988	15	2	1	3	6	6	3	3			2.5641	5.12821	5.12821
Cognitive Load (Mental effort): Scale 1-9																					<5	5	>5					<5%	0.05	>5%
Move or scroll in Second Life	6	6	3	7	5	2	2	3	3	3	6	2	2	1	1	3.46667	1.99523	15			10	1	4					8.54701	0.854701	3.4188
Communicate via written chat	6	2	5	5	3	3	2	1	1	2	6	4	3	2	1	3.06667	1.75119	15			11	2	2					9.40171	1.7094	1.7094
Communicate via voice	6	3	2	7	5	1	3	2	2	5	7	4	4	1	1	3.53333	2.09989	15			10	2	3					8.54701	1.7094	2.5641
Editing and costume tasks of your avatar	9	4	6	9	7	5	2	4	4	8	7	5	3	3	2	5.2	2.36643	15			7	2	6					5.98291	1.7094	5.12821
Resolve the OSCE cases in virtual rooms	8	6	7	6	8	9	6	6	6	3	6	5	8	2	8	6.26667	1.90738	15			2	1	12					1.7094	0.854701	10.2564
Rating of key points (0-10 Scale)
Global experience	8	8	6	7	7	7	8	7	7	9	6	8	6	10	9	7.53333	1.18723	15
Organization of the project	9	9	10	7	7	9	9	9	9	10	7	8	8	10	10	8.73333	1.09978	15
Environment of the OSCE stations	9	9	5	7	8	10	9	7	7	9	5	9	5	10	10	7.93333	1.83095	15
OSCE cases	6	9	9	8	8	5	9	8	8	9	8	6	5	10	10	7.86667	1.64172	15
The formative self-assessment	8	9	9	8	10	8	10	7	7	9	8	8	7	9	10	8.46667	1.0601	15
The professors	9	9	10	8	9	10	10	9	9	10	6	9	8	10	10	9.06667	1.09978	15
Utility for your training	10	8	5	7	7	7	10	9	9	9	7	7	8	8	10	8.06667	1.43759	15
Interaction with peers	9	6	5	10	7	8	10	8	8	10	2	9	6	8	10	7.73333	2.25093	15
Connectivity to Second Life	8	6	5	7	8	4	8	5	5	7	2	7	9	8	8	6.46667	1.9223	15
Open-ended comments (Yes/No)	N	N	Y	N	N	N	Y	N	N	N	Y	N	N	N	Y	4

## Sheet: Group 4
	Q-052	Q-053	Q-054	Q-055	Q-056	Q-057	Q-058	Q-059	Q-060	Q-061	Q-062	Q-063	Q-064	Q-065	Q-066	Q-067	Q-068
Did you know Second Life? (Yes/No)	Y	Y	Y	Y	Y	Y	N	Y	Y	Y	N	Y	Y	Y	Y	N	Y	14	3	3
Agreement: Scale 1-5																		Mean	STD	N	R1	R2	R1-2	R3	R4-5	R4	R5			1-2%	0.03	4-5%
Your computer runs properly in Second Life without problems	1	5	5	5	5	4	4	5	5	5	3	5	3	5	1	3	5	4.05882	1.39062	17	2	0	2	3	12	2	10			11.7647	17.6471	70.5882
Your Internet connection allows you to work in Second Life	5	4	5	5	5	4	4	5	5	5	4	5	4	5	4	2	5	4.47059	0.799816	17	0	1	1	0	16	6	10			5.88235	0	94.1176
The environment of the OSCE room was attractive	5	4	4	3	5	3	5	4	5	5	5	4	4	3	5	4	5	4.29412	0.771744	17	0	0	0	3	14	6	8			0	17.6471	82.3529
The design of the OSCE was correct to you	5	4	4	3	4	4	4	4	4	5	5	3	3	4	4	5	5	4.11765	0.696631	17	0	0	0	3	14	9	5			0	17.6471	82.3529
The prior information of OSCE was appropriate for you	5	4	3	3	3	4	5	5	5	5	5	3	4	2	5	5	5	4.17647	1.0146	17	0	1	1	4	12	3	9			5.88235	23.5294	70.5882
The selection of OSCE cases was appropriate for your training	5	3	3	3	4	3	3	2	4	5	5	4	4	2	5	3	4	3.64706	0.996317	17	0	2	2	6	9	5	4			11.7647	35.2941	52.9412
The formative self-assessment was interesting for you	2	5	5	3	4	4	4	5	4	5	5	4	5	5	5	5	5	4.41176	0.87026	17	0	1	1	1	15	5	10			5.88235	5.88235	88.2353
The formative self-assessment was useful to learning	5	5	3	4	4	4	4	4	5	5	5	5	3	4	5	5	5	4.41176	0.712287	17	0	0	0	2	15	6	9			0	11.7647	88.2353
You were agreed with the mark obtained in your self-assessment	5	4	4	3	4	4	4	4	4	5	5	5	4	4	5	5	4	4.29412	0.587868	17	0	0	0	1	16	10	6			0	5.88235	94.1176
You had fun in this experience	4	3	4	1	4	3	3	4	4	4	5	4	3	2	4	4	5	3.58824	1.00367	17	1	1	2	4	11	9	2			11.7647	23.5294	64.7059
Learning Radiology in Second Life seems interesting to you	5	3	4	2	3	3	4	5	5	5	5	3	3	2	5	2	5	3.76471	1.20049	17	0	3	3	5	9	2	7			17.6471	29.4118	52.9412
You would participate in another virtual OSCE in Second Life	4	4	4	2	3	3	4	4	4	4	5	2	2	1	4	1	3	3.17647	1.18508	17	2	3	5	3	9	8	1			29.4118	17.6471	52.9412
You would participate in another Second Life experience when you are a resident	5	2	4	1	3	3	4	3	4	4	5	3	2	1	5	1	3	3.11765	1.36393	17	3	2	5	5	7	4	3			29.4118	29.4118	41.1765
Cognitive Load (Mental effort): Scale 1-9																							<5	5	>5					<5%	0.05	>5%
Move or scroll in Second Life	3	1	2	4	3	2	5	1	2	5	1	3	9	3	2	1	1	2.82353	2.06867	17			14	2	1					82.3529	11.7647	5.88235
Communicate via written chat	2	1	2	3	1	2	5	1	1	1	1	5	9	4	1	1	1	2.41176	2.2096	17			14	2	1					82.3529	11.7647	5.88235
Communicate via voice	4	1	2	6	1	2	7	1	4	2	1	6	6	4	2	1	1	3	2.15058	17			13	0	4					76.4706	0	23.5294
Editing and costume tasks of your avatar	9	8	2	9	9	6	8	7	9	6	6	9	9	1	8	3	4	6.64706	2.66789	17			4	0	13					23.5294	0	76.4706
Resolve the OSCE cases in virtual rooms	8	6	8	5	6	7	9	7	7	2	6	8	7	3	6	7	5	6.29412	1.7946	17			2	2	13					11.7647	11.7647	76.4706
Rating of key points (0-10 Scale)
Global experience	9	7	9	3	9	8	6	9	8	9	9	7	6	6	7	8	10	7.64706	1.72993	17
Organization of the project	10	7	9	5	10	8	7	9	9	10	9	8	8	6	8	9	10	8.35294	1.45521	17
Environment of the OSCE stations	10	8	9	4	10	6	7	9	9	9	9	8	8	3	10	8	10	8.05882	2.04544	17
OSCE cases	9	7	9	5	9	6	8	4	8	9	10	8	7	2	9	7	10	7.47059	2.18282	17
The formative self-assessment	6	9	9	4	9	8	7	10	8	10	9	7	9	5	10	9	10	8.17647	1.81091	17
The professors	10	8	9	5	9	9	8	9	10	10	10	9	9	8	8	10	10	8.88235	1.26897	17
Utility for your training	10	7	9	4	9	9	7	10	8	10	10	6	8	8	7	10	10	8.35294	1.72993	17
Interaction with peers	7	8	8	4	5	5	7	8	8	9	10	6	7	8	8	10	10	7.52941	1.77192	17
Connectivity to Second Life	9	8	9	3	6	7	7	9	9	10	7	7	5	5	6	5	10	7.17647	2.00734	17
Open-ended comments (Yes/No)	N	N	Y	N	N	N	N	Y	N	N	N	N	Y	N	Y	Y	N	5

## Sheet: Group 5
	Q-069	Q-070	Q-071	Q-072	Q-073	Q-074	Q-075	Q-076	Q-077	Q-078	Q-079	Q-080	Q-081	Q-082	Q-083	Q-084	Q-085	Q-086
Did you know Second Life? (Yes/No)	Y	Y	Y	Y	Y	Y	Y	Y	Y	Y	N	Y	Y	Y	Y	Y	Y	Y	17	1	3
Agreement: Scale 1-5																			Mean	STD	N	R1	R2	R1-2	R3	R4-5	R4	R5			1-2%	0.03	4-5%
Your computer runs properly in Second Life without problems	5	5	5	5	5	4	2	5	4	5	5	5	5	5	5	2	5	4	4.5	0.985184	18	0	2	2	0	16	3	13			11.1111	0	88.8889
Your Internet connection allows you to work in Second Life	5	5	5	5	5	4	4	4	4	5	5	4	5	4	5	2	5	5	4.5	0.785905	18	0	1	1	0	17	6	11			5.55556	0	94.4444
The environment of the OSCE room was attractive	5	4	4	4	4	5	5	5	5	5	3	5	4	4	5	5	5	4	4.5	0.618347	18	0	0	0	1	17	7	10			0	5.55556	94.4444
The design of the OSCE was correct to you	5	3	5	5	4	5	5	5	5	5	4	5	4	4	5	5	5	5	4.66667	0.594089	18	0	0	0	1	17	4	13			0	5.55556	94.4444
The prior information of OSCE was appropriate for you	5	4	5	5	4	5	5	5	5	5	4	3	5	5	5	4	5	5	4.66667	0.594089	18	0	0	0	1	17	4	13			0	5.55556	94.4444
The selection of OSCE cases was appropriate for your training	5	4	3	4	5	5	3	4	5	5	3	4	5	4	4	5	5	5	4.33333	0.766965	18	0	0	0	3	15	6	9			0	16.6667	83.3333
The formative self-assessment was interesting for you	5	3	3	4	4	5	4	5	4	3	4	4	5	4	5	5	5	4	4.22222	0.732084	18	0	0	0	3	15	8	7			0	16.6667	83.3333
The formative self-assessment was useful to learning	5	4	3	4	5	5	4	5	5	5	4	5	5	4	5	5	5	4	4.55556	0.615699	18	0	0	0	1	17	6	11			0	5.55556	94.4444
You were agreed with the mark obtained in your self-assessment	5	4	3	4	5	5	3	4	5	5	3	4	5	5	5	5	4	4	4.33333	0.766965	18	0	0	0	3	15	6	9			0	16.6667	83.3333
You had fun in this experience	5	3	2	4	4	5	5	5	5	4	3	5	5	4	5	4	4	4	4.22222	0.878204	18	0	1	1	2	15	7	8			5.55556	11.1111	83.3333
Learning Radiology in Second Life seems interesting to you	5	4	3	4	4	5	5	5	4	4	3	5	5	5	5	3	5	5	4.38889	0.777544	18	0	0	0	3	15	5	10			0	16.6667	83.3333
You would participate in another virtual OSCE in Second Life	5	4	3	4	3	5	5	3	4	4	2	2	5	3	5	4	4	4	3.83333	0.985184	18	0	2	2	4	12	7	5			11.1111	22.2222	66.6667
You would participate in another Second Life experience when you are a resident	5	4	3	4	3	5	5	4	4	4	3	5	5	3	5	4	4	4	4.11111	0.758395	18	0	0	0	4	14	8	6			0	22.2222	77.7778
Cognitive Load (Mental effort): Scale 1-9																								<5	5	>5					<5%	0.05	>5%
Move or scroll in Second Life	2	3	3	2	5	6	9	5	7	2	5	4	1	7	2	1	2	2	3.77778	2.34033	18			11	3	4					61.1111	16.6667	22.2222
Communicate via written chat	1	3	3	2	5	1	0	3	3	1	5	3	1	2	2	2	1	1	2.16667	1.38267	17			16	2	0					88.8889	11.1111	0
Communicate via voice	5	3	3	2	6	1	9	4	6	2	5	3	4	2	3	2	2	2	3.55556	2.00653	18			13	2	3					72.2222	11.1111	16.6667
Editing and costume tasks of your avatar	6	3	5	5	6	3	10	6	3	6	5	3	6	5	6	3	3	3	4.83333	1.85504	18			7	4	7					38.8889	22.2222	38.8889
Resolve the OSCE cases in virtual rooms	6	7	6	7	7	7	6	4	8	3	8	2	5	7	8	8	8	6	6.27778	1.77584	18			3	1	14					16.6667	5.55556	77.7778
Rating of key points (0-10 Scale)
Global experience	9	7	6	7	8	8	7	9	9	9	5	9	8	7	9	8	8	9	7.88889	1.18266	18
Organization of the project	9	8	9	8	8	10	10	9	10	9	7	10	8	9	10	9	9	9	8.94444	0.872604	18
Environment of the OSCE stations	10	7	9	8	8	9	10	9	9	10	6	9	8	8	10	10	9	8	8.72222	1.12749	18
OSCE cases	9	7	6	7	9	8	7	8	8	10	6	8	8	7	10	9	9	8	8	1.18818	18
The formative self-assessment	8	8	8	8	9	10	9	8	9	7	7	9	10	7	8	10	10	8	8.5	1.04319	18
The professors	10	9	/	10	10	10	9	10	9	10	8	9	10	10	10	10	10	9	9.58824	0.618347	17
Utility for your training	9	9	7	8	9	10	10	9	10	10	6	9	10	9	10	10	10	9	9.11111	1.13183	18
Interaction with peers	9	6	6	7	9	10	10	9	4	10	7	10	9	7	10	10	10	9	8.44444	1.82216	18
Connectivity to Second Life	9	7	5	8	9	8	6	8	8	7	8	9	10	6	10	4	7	8	7.61111	1.61387	18
Open-ended comments (Yes/No)	N	N	Y	N	N	Y	Y	N	N	N	N	N	N	N	Y	N	Y	N	5

[truncated: 2 more sheets: Group 6, Group 7]
