# Supplementary material for: Evaluation of a virtual objective structured clinical examination in the metaverse (Second Life) to assess the clinical skills in emergency radiology of medical students in Spain: a cross-sectional study
Source: J Educ Eval Health Prof. 2025 Apr 21;22:12. doi: 10.3352/jeehp.2025.22.12 (PMC12202975; doi:10.3352/jeehp.2025.22.12)
Supplement: Supplementary file 5 — Supplement 3. Questionnaires used for evaluation of a virtual objective structured clinical examination. [file jeehp-22-12-suppl3.xlsx]

## Sheet: BLUE ROOM
Supplement 3. Table: Questionnaires used for evaluation of a virtual objective structured clinical examination.
BLUE OSCE ROOM	Score	Cinical Scenario
STATION 1
Axial CT	1
Without contrast	1
Hyperdensity in sulci	1
Hyperdensity in cisterns	1
Intraparenchymal hematoma	1
Mass effect	1
Hypertensive hematoma	1
AVM or aneurysm rupture	1
Tumor	1
Poor clinical evolution	1
	10
STATION 2
Axial and coronal abdominal CT	1
With contrast	1
Hypodense lines, renal laceration 2 POINTS	2
Hemoperitoneum	1
Renal fracture 2 POINTS	2
Hemoperitoneum	1
Emergency surgery	1
Hemodynamic support	1
	10
STATION 3
Plain X-ray	1
Complete atelectasis of the left hemithorax	1
Amputated bronchus	1
Central mass	1
Central tumor 2 POINTS	2
Atelectasis + effusion	1
Chest CT with contrast	1
To assess tumor	1
Bronchoscopy/FNA biopsy	1
	10
STATION 4
Axial cranial CT	1
Without contrast	1
Hypodensity in left parenchyma	1
Frontal, parietal, temporal	1
Laminar cortical bleeding	1
Mass effect, subfalcine herniation	1
Ischemic lesion	1
Acute	1
Massive, evolving	1
Hospital admission and clinical support	1
	10
STATION 5
Abdominal CT	1
With contrast	1
Enlarged gallbladder	1
Edematous gallbladder wall	1
Increased fat attenuation	1
Free fluid	1
Biliary duct dilation	1
Acute cholecystitis	1
Emergency surgery	1
In-hospital antibiotics	1
	10
STATION 6
Axial cranial CT	1
Without contrast	1
Hyperdense lesion	1
Biconvex	1
Extra-axial 2 POINTS	1
Mass effect	1
Skull fracture	1
Acute epidural hematoma	1
Neurosurgery or drainage tube	1
	10
AVERAGE TOTAL SCORE	10

## Sheet: YELLOW ROOM
Supplement 3. Table: Questionnaires used for evaluation of a virtual objective structured clinical examination.
YELLOW OSCE ROOM	Score	Clinical scenario
STATION 1
Abdominal CT	1
With contrast	1
Abdominal aortic aneurysm	1
Rupture/discontinuity	1
Hemoperitoneum	1
Aortic aneurysm rupture 2 POINTS	2
Emergency surgery	1
Aortic endoprosthesis	1
Hemodynamic support or transfusion	1
	10
STATION 2
Axial cranial CT	1
Without contrast	1
Intraparenchymal hemorrhagic foci	1
Subdural hematoma	1
Mass effect	1
Right maxillary hemosinus	1
Occipital skull fracture	1
Post-traumatic intra-axial/subdural hemorrhage	1
Hospital admission and supportive care	1
Follow-up CT for hemorrhage	1
	10
STATION 3
Plain abdominal X-ray	1
Lateral/oblique	1
Bowel loop dilatation	1
Large intestine 2 POINTS	2
Coffee bean sign 2 POINTS	2
Sigmoid volvulus	1
Complication: perforation	1
Emergency surgery	1
	10
STATION 4
Colonic wall thickening	1
Diverticulosis area	1
Increased fat attenuation	1
Diverticulum enhancement	1
Pericolic free fluid	1
Acute diverticulitis 2 POINTS	2
Infectious colitis	1
Hospital admission	1
Antibiotics	1
	10
STATION 5
Cranial CT with and without contrast	1
Rounded lesion	1
Hypodense	1
Right frontal lobe	1
Perilesional edema	1
Brain metastasis	1
Primary tumor	1
Toxoplasmosis	1
Abscess	1
Admission for MRI with contrast	1
	10
STATION 6
Axial and coronal abdominal CT with contrast	1
Left ureteropelvicalyceal dilation	1
Large mass	1
Heterogeneous	1
Retroperitoneal 2 POINTS	2
Soft tissue neoplastic process	1
Possible sarcoma	1
Admission	1
Biopsy (FNA), ultrasound or CT-guided	1
	10
AVERAGE TOTAL SCORE	10
