# Supplementary material for: Evaluation of a virtual objective structured clinical examination in the metaverse (Second Life) to assess the clinical skills in emergency radiology of medical students in Spain: a cross-sectional study
Source: J Educ Eval Health Prof. 2025 Apr 21;22:12. doi: 10.3352/jeehp.2025.22.12 (PMC12202975; doi:10.3352/jeehp.2025.22.12)
Supplement: Supplementary file 6 — Supplement 4. List of open-ended comments included in the survey. [file jeehp-22-12-suppl4.xlsx]

## Sheet: English
Supplement 4. Table: List of open-ended comments included in the survey translated into English
Questionnaire	Open comment
Q-001	We were missing the information that it was possible—and necessary—to scroll through the images within the same case, as this was essential for identifying certain findings that were not evident in the first image displayed, such as the gallbladder in Station 5 or the skull fracture in Station 6 (Blue Room). No one knew this, and most of us answered the cases by looking only at the first image th…
Q-002	No comments.
Q-003	Regarding the OSCE dynamics, I would like to mention that in the clinical cases on the screens where images could be viewed, it was possible to switch and view multiple images, but some of us, myself included, were not aware of this. I just wanted to point out that it would be helpful to mention this beforehand so we know in advance. It has been an enriching experience. Thank you very much!
Q-004	I need to add something that I think could be helpful for the upcoming OSCE exams for the next groups: some of us didn’t realize that there was more than one image at each station. Let me explain: at some stations, there were two monitors displaying images, while at most stations, there was only one. Some students (myself included) assumed that the image currently displayed on the monitor at a gi…
Q-005	No comments.
Q-006	No comments.
Q-007	I believe that Second Life is a very useful and innovative tool, but it’s important to consider the significant technological limitations that a large number of students may face. In my opinion, it could be targeted towards those with a particular interest, but I don’t think it should be a mandatory tool for all students due to the reasons mentioned above.
Q-008	No comments.
Q-009	Regarding the information about the OSCE, I decided to give it a 3 because I didn’t know that the images weren’t static and that we could scroll through them. I realized this by chance while taking the exam, so at some stations, I didn’t actually see the main finding in the images. Additionally, when talking with my classmates, many experienced something similar, so I believe this should be clari…
Q-010	No comments.
Q-011	The way the radiology rotation is structured, although it may initially seem lengthy due to the number of seminars, these seminars are essential. Without them and the hospital practice, the level students would achieve in the OSCE would be much lower. In summary, I want to conclude that the OSCE is not an easy exam if you haven’t been attentive during the rest of the rotation activities. It is an…
Q-012	No comments.
Q-013	No comments.
Q-014	As my only suggestion, it would be helpful to provide a reminder or information that the image viewers require clicking to switch images. Until I accidentally clicked on one and saw the image change, I completed at least one station under the assumption that the image was fixed, which led me to miss several questions due to this misunderstanding.
Q-015	I would like to add that, personally, I find this initiative very appealing and interesting, although I believe accessibility issues remain a drawback. In my case, I had to borrow a computer because mine couldn’t support the program. For this reason, it would have been impossible for me to follow all the activities of the radiology rotation if they had been conducted solely through the platform. …
Q-016	No comments.
Q-017	No comments.
Q-018	No comments.
Q-019	I’ve been using the platform since my third year with the League of Rays, and honestly, I think it’s a great idea, and I learned a lot. This time was no different. The only difficulty I had during the exam was focusing and moving the camera, despite having practiced beforehand. This caused me to lose time during the simulation and was sometimes a bit frustrating. Other than that, everything was g…
Q-020	No comments.
Q-021	No comments.
Q-022	I just want to say that, overall, my experience has been very positive. I would only mention that, since it’s not a platform we use frequently, in my case, I had it uninstalled. I would simply suggest, if possible, providing the option to access it directly from the browser without needing to download anything.
Q-023	I really enjoyed it, and I found it very interesting for learning from home. That said, some clinical cases weren’t covered in the seminars, although this is understandable because otherwise, the exam would be too easy and wouldn’t challenge us to think, as we would already know the answers beforehand. As a recommendation, it would be very helpful to upload a video or document explaining all the …
Q-024	I find the work method used in some of the seminars during the rotation much more useful for our training. This method mirrors the activity conducted in the Second Life OSCE, where each student must solve a clinical case out loud. However, the key difference is that the professor provides real-time feedback, allowing for greater learning based on our own mistakes. The activity in Second Life is i…
Q-025	The theory behind some of the cases had not been covered prior to the OSCE, which made it difficult to identify the diagnoses. Additionally, we were not aware that we needed to learn how to suggest treatments for the pathologies.
Q-026	No comments.
Q-027	No comments.
Q-028	Everything was great, but in the last case I had, Room 1 if I remember correctly, I was only able to view the images once before it froze and didn’t let me view them again. The CT screen turned red with an error message. No issues with the rest. Congratulations on the work done!
Q-029	The program froze on me three times, and I had to restart it each time, which left me with very little time to finish. On all three occasions, the notes from the cases I had already completed were erased.
Q-030	No comments.
Q-031	I think it’s a good way to learn; however, sometimes the internet connection fails (in my case, the speaker stopped working, so I couldn’t hear the professor’s instructions, although they were written afterward). Also, since the program isn’t fully familiar and we don’t know exactly how the rooms will be set up or how many images there will be in each case, it adds to the nerves.
Q-032	No comments.
Q-033	No comments.
Q-034	No comments.
Q-035	No comments.
Q-036	I found the self-assessment design interesting and quite useful. The organization was also very good. Regarding Second Life, I think it complicates the process a bit. I would have preferred to do it using a simpler and faster method.
Q-037	No comments.
Q-038	No comments.
Q-039	Overall, I find the radiology rotation to be very well organized, with plenty of practical tasks that help in learning and assimilating concepts in an engaging way. I have to admit that taking the OSCE through this platform caused me a bit of extra nervousness beyond the “usual,” since, in addition to focusing on reading and answering the clinical cases as best as possible, I was also concerned a…
Q-040	No comments.
Q-041	No comments.
Q-042	No comments.
Q-043	Before the exam, I reviewed (thanks to the document on the campus platform) how to view the images on the computers. However, I was unaware that it was possible to change the level of the CT or MRI slices I was viewing, which meant that in some cases, I couldn’t find the pathological finding because I wasn’t on the correct slice. Several of my classmates experienced the same issue. I’m not sure i…
Q-044	No comments.
Q-045	No comments.
Q-046	No comments.
Q-047	I don’t think the virtual format for the radiology OSCE is a bad idea at all; however, I believe that the campus virtual platform provides better visualization of radiological images. Although Second Life allows some communication between students and teachers during activities (which could be considered an advantage over the virtual campus), if the goal of these tests is to assess our knowledge …
Q-048	No comments.
Q-049	No comments.
Q-050	No comments.
Q-051	When the program updated, I had trouble getting the platform to run again. Moving the avatar was extremely difficult—it was hard to make it walk in the direction I wanted, and it would sometimes get stuck against the walls when trying to leave a room. Other times, it would over-move or respond with a delay. After a few minutes, it started working normally again, but that period was a bit stressfu…
Q-052	No comments.
Q-053	No comments.
Q-054	I think there was too little time given the complexity of the cases. I would have liked to see, for example, 2 solved cases beforehand before taking the OSCE. When viewing the radiological images, they could only be seen in one direction—for instance, the CT scans could only be viewed from top to bottom. This meant that if you wanted to focus on a specific area and accidentally skipped it, you ha…
Q-055	No comments.
Q-056	No comments.
Q-057	No comments.
Q-058	No comments.
Q-059	Personally, I had issues with the OSCE cases because I found it very difficult to scroll through the different radiological images. After advancing 2 or 3 images, it would revert back to the original one, making it complicated to study. As a result, I had to complete the OSCE using just one image, which made interpretation more difficult since that particular slice wasn’t the most appropriate for…
Q-060	No comments.
Q-061	No comments.
Q-062	No comments.
Q-063	No comments.
Q-064	I found it a useful experience in terms of gaining knowledge, but given the number of hours we already spend in practical sessions, seminars, and studying, I think it would be more practical to do something like a PDF and upload it to the campus platform. I feel like we lose a lot of time moving around in Second Life, even though the objective is very good.
Q-065	No comments.
Q-066	It is undoubtedly a creative experience for learning Radiology through an engaging, interactive, and innovative approach, which personally brought back good memories from my third year, as my class (2017-2023) took the course during the pandemic—a time I took full advantage of to focus on my training. I would definitely repeat the experience, though perhaps at a time when I’m not so “consumed” by…
Q-067	The experience was interesting. I had never used Second Life before, and honestly, it wouldn’t even start on the laptop I usually use, so I had to borrow a desktop computer, and even then, it was laggy (especially when moving between stations). It even kicked me out of the game several times (crashing on its own, including during practice sessions). Other than that, it was fine, but I don’t see a…
Q-068	No comments.
Q-069	No comments.
Q-070	No comments.
Q-071	The images wouldn’t load for me; they appeared blank.
Q-072	No comments.
Q-073	No comments.
Q-074	I love using Second Life in the Radiology course, but I experienced the same technical issue I had in my third year of medical school, even though I used different devices this time. I’ll explain the issue along with the solution, in case any student finds themselves in the same situation, as I remember even the IT technicians couldn’t solve it, and I actually discovered the fix by accident. When…
Q-075	Excellent teaching innovation idea. Congratulations!
Q-076	No comments.
Q-077	No comments.
Q-078	No comments.
Q-079	No comments.
Q-080	No comments.
Q-081	No comments.
Q-082	No comments.
Q-083	I think it’s fantastic that you make studying so enjoyable, and I believe there’s a huge amount of work behind all of this that we should value very positively. It’s true that some of the cases seemed difficult to me, but the fact that you emphasized that the grade doesn’t count towards the rotation evaluation helps us relax and allows us to think more calmly, without feeling stressed or needing …
Q-084	No comments.
Q-085	I find it a highly useful tool for students, as it allows us to learn from our mistakes.
Q-086	No comments.
Q-087	A very good experience.
Q-088	I believe the activity provides good training in radiological image interpretation and focuses on cases that are common in clinical practice, which is useful for the future. However, a downside is that not everyone may have easy access to a suitable computer and internet connection to complete the task. I’m not sure how the comparison between the students’ submitted answers and the evaluation tem…
Q-089	I think the idea is very good, different, and engaging, as well as a motivating way to learn radiology. However, the connectivity issues with Second Life make it a method I consider somewhat impractical. It might be worth looking for a virtual environment that doesn’t cause as many problems.
Q-090	No comments.
Q-091	No comments.
Q-092	No comments.
Q-093	No comments.
Q-094	No comments.
Q-095	One of the best-organized rotations.
Q-096	The platform is ideal for student learning. My only “but” is that I had difficulties during the OSCE in viewing the imaging studies in full. Sometimes, I could only assess the first image that appeared.
Q-097	No comments.
Q-098	No comments.
Q-099	Some of us didn’t know that CT or MRI images could be navigated to view different slices, so we had to solve the case by only looking at the initial image that was displayed.
Q-100	No comments.
Q-101	No comments.
Q-102	No comments.
Q-103	Something my classmates and I noticed is that several of us realized a bit late that the CT images could be scrolled through and weren’t just a single static image. I just wanted to mention this so it can be clarified in future editions. Thanks for everything! 😊
Q-104	Overall, the experience is unique and very useful, but on the day of the OSCE, my connectivity was poor, and it didn’t allow me to complete the exam properly, as the images for the different clinical cases wouldn’t load.
Q-105	Blank questionnaire.
Q-106	No comments.
Q-107	No comments.
Q-108	No comments.
Q-109	No comments.
Q-110	No comments.
Q-111	No comments.
Q-112	It’s a great idea, but it requires a computer that can handle the program and a good internet connection.
Q-113	No comments.
Q-114	No comments.
Q-115	In my case, the old desktop computer I have was my main problem. When I did "La Liga de Rayos," it was incredible—I learned so much. Thank you very much for the great effort and time you dedicate to making Radiology more engaging.
Q-116	No comments.
Q-117	No comments.
Q-118	I believe it is a very interesting method that allows for the creation of highly innovative educational experiences, which can also be entertaining for students. However, I think the Second Life platform is not the most suitable, as it requires a lot of computer resources and causes the components to overheat, which is not beneficial at all. Perhaps, through another medium with better optimizatio…

## Sheet: Spanish
Supplement 1. Table: List of original open-ended comments in Spanish included in the survey
Questionnaire	Open comment
Q-001	Nos ha faltado la información de que se podía, y había, que pasar las imágenes dentro del mismo caso, ya que era necesario para encontrar algunos hallazgos que no eran evidentes en la primera imagen expuesta, como puede ser la vesícula en la estación 5 o fractura de cráneo en la estación 6 (Sala Azul). Nadie sabía esto y la mayoría respondimos los casos viendo tan solo la primera imagen que nos a…
Q-002	Sin comentarios
Q-003	Respecto a la dinámica del ECOE me gustaría comentar que en los casos clínicos en las pantallas donde se podían ver las imágenes se podían cambiar y ver varias imágenes, pero algunos compañeros entre los que me incluyo no lo sabíamos. Únicamente comentar que me parece adecuado comentarlo previamente para saberlo de antemano. Ha sido una experiencia enriquecedora. Muchas gracias!
Q-004	Tengo que añadir algo que creo que puede servir para las próximas pruebas ECOE de los siguientes grupos: algunos compañeros no nos dimos cuenta de que en cada estación había más de una imagen. Me explico: en algunas estaciones había dos soportes que proyectaban imágenes, mientras que en la mayoría solo había un soporte. Algunos alumnos (yo me incluyo) asumimos que la imagen proyectada en ese mome…
Q-005	Sin comentarios
Q-006	Sin comentarios
Q-007	Creo que Second Life es una herramienta muy útil e innovadora, pero hay que considerar las importantes limitaciones tecnológicas que podemos tener un alto número de alumnos. En mi opinión, podría estar destinada a aquellas personas con especial interés, pero no creo que deba ser una herramienta de uso obligado para el alumnado, debido a lo anteriormente expuesto.
Q-008	Sin comentarios
Q-009	En información sobre la prueba ECOE he decidido poner un 3 porque no sabía que las imágenes no eran estáticas y que podíamos ir pasándolas. Me di cuenta de casualidad mientras realizaba la prueba, por lo que en alguna estación no vi realmente el hallazgo principal de las imágenes. Además, comentando con mis compañeros, a muchos les pasó algo parecido, por lo que creo que debería avisarse de antem…
Q-010	Sin comentarios
Q-011	La forma en la que se da el rotatorio de radiología, aunque en un principio pueda parecer larga por la cantidad de seminarios, estos últimos son vitales. Ya que sin estos mismos y las practicas en hospital el nivel que el alumnado daría en el ECOE sería mucho menor. Por lo que, en resumen, quiero concluir que el ECOE no es una prueba sencilla si en el resto de las actividades del rotatorio no has…
Q-012	Sin comentarios
Q-013	Sin comentarios
Q-014	Como única apreciación, realizar el recordatorio o dar la información de que en los visores de imágenes hay que picar en ellos para pasar de imagen, ya que, hasta que por accidente piqué en uno y vi que la imagen cambiaba, al menos una estación la realicé pensando que era una imagen fija, lo que supuso que fallara en varias de las cuestiones que se planteaban por este motivo.
Q-015	Me gustaria añadir que personalmente veo muy atractiva e interesante esta iniciativa, aunque considero que los problemas de accesibilidad siguen siendo un inconveniente. En mi caso, tuve que pedir prestado un ordenador pues el mio no soportaba el programa. Es por ello que me hubiese resultado imposible seguir todas las actividades del rotatorio de rayos si estas hubieran sido impartidas por la pl…
Q-016	Sin comentarios
Q-017	Sin comentarios
Q-018	Sin comentarios
Q-019	Llevo usando la plataforma desde tercero de carrea con la Liga de Rayos, y sinceramente me parece muy buena idea y yo aprendí mucho. Esta vez no ha sido menos, la única dificultad que he tenido durante el examen es al enfocar y mover la cámara, a pesar de haber practicado con anterioridad. Esto me hacía perder tiempo durante el simulacro y a veces llegaba a ser un poco frustrante. Por lo demás, t…
Q-020	Sin comentarios
Q-021	Sin comentarios
Q-022	Simplemente decir que en general mi experiencia ha sido muy buena, comentar únicamente que al no ser una plataforma que usemos con mucha frecuencia en mi caso la tenía desinstalada, proponer simplemente si fuera posible la opción de acceder directamente desde el navegador sin necesidad de descargar nada.
Q-023	Me ha gustado mucho y me ha parecido muy interesante para aprender desde casa, si bien es cierto que algunos casos clínicos no han sido explicados en seminarios, aunque es comprensible por que si no la prueba sería demasiado fácil y no nos dejaría pensar, porque lo sabríamos de antes. Como recomendación, seria bastante útil que después de que todos los alumnos terminaran su ECOE, subir un video o…
Q-024	Me resulta mucho más útil para nuestra formación la forma de trabajo que se establece en algunos de los seminarios que se realizan durante la rotación que consiste en la misma actividad realizada en el ECOE de Second Life (cada alumno debe resolver un caso clínico en voz alta). Sin embargo, la corrección se realiza a tiempo real por el profesor permitiendo un mayor aprendizaje en base a nuestros …
Q-025	La teoría de algunos de los casos no había sido impartida previamente al ECOE y por tanto dificultaba la identificación del diagnóstico, así como no sabíamos que debíamos aprender a añadir tratamiento a las patologías
Q-026	Sin comentarios
Q-027	Sin comentarios
Q-028	Todo genial, pero en el último caso que me tocó, sala 1 si mal no recuerdo, solo me dio para ver las imágenes una vez y luego se colgó no me dejó verlo más veces. La pantalla del TC se quedó en rojo con un mensaje de error. El resto sin incidencias. Enhorabuena por el trabajo realizado.
Q-029	Se me bloqueó el programa hasta 3 veces y tuve que reiniciarlo, lo que me dejó con muy poco tiempo de margen y se me borraban en las tres ocasiones las notas de los casos que ya había realizado.
Q-030	Sin comentarios
Q-031	Me parece una buena forma de aprendizaje, sin embargo, a veces falla el internet (en mi caso me falló el altavoz para poder escuchar las indicaciones del profesor, aunque las escribía después) o como no se conoce a la perfección el programa ni cómo serán las salas ni cuántas imágenes hay en cada caso, los nervios aumentan.
Q-032	Sin comentarios
Q-033	Sin comentarios
Q-034	Sin comentarios
Q-035	Sin comentarios
Q-036	El diseño de autoevaluación me ha parecido interesante y bastante útil. La organización también ha sido muy buena. En cuanto a Second Life, creo que complica un poco el proceso. Habría preferido hacerlo con otro método más sencillo y rápido.
Q-037	Sin comentarios
Q-038	Sin comentarios
Q-039	En general el rotatorio de radiología me parece que está muy bien organizado y con muchas tareas prácticas que ayudan a aprender y a asimilar conceptos de una forma amena. He de reconocer que el ECOE por esta vía me ha generado un poco de nerviosismo adicional al “normal”, ya que además de estar pendiente de leer y responder los casos clínicos de la mejor manera posible, estaba inquieta por la le…
Q-040	Sin comentarios
Q-041	Sin comentarios
Q-042	Sin comentarios
Q-043	Previo a la prueba, repasé (gracias al documento del campus) la forma de ver las imágenes que estaban en los ordenadores. Sin embargo, desconocía que era posible cambiar el nivel del corte del TC o RMN que estaba visualizando, por lo que en algunos casos no encontré el hallazgo patológico por no estar en el corte correcto. Este mismo problema lo han tenido otros de mis compañeros. Desconozco si e…
Q-044	Sin comentarios
Q-045	Sin comentarios
Q-046	Sin comentarios
Q-047	No me parce para nada una mala idea el formato virtual para la ECOE de radiologia., sin embargo considero que el propio campus virtual consigue una mejor visualizacion de las imagenes radiologicas. Aunque Second Life permita cierta comunicación entre el alumnado y el profesorado durante las actividades,( lo cual podria considerarse una ventaja respecto al campus virtual), si el objetivo de estas …
Q-048	Sin comentarios
Q-049	Sin comentarios
Q-050	Sin comentarios
Q-051	A la hora de actualizarse el programa me costó volver a poner en marcha la plataforma, movía el avatar y era sumamente difícil hacerle caminar hacia donde quería, se quedaba a veces bloqueado en las paredes a la hora de salir de la habitación, se movía de más o tardaba en hacerlo. Pasados unos minutos sí volvió a ir con normalidad, pero fue un poco estresante ese periodo de tiempo. Por lo demás, …
Q-052	Sin comentarios
Q-053	Sin comentarios
Q-054	Creo que hubo poco tiempo para la complejidad de los casos. Me hubiese gustado haber visto previamente una serie de, por ejemplo, 2 casos resueltos antes de realizar el ECOE. A la hora de visualizar las pruebas radiológicas solo se podían ver de forma unidireccional, es decir, el TC solo se veía de arriba abajo, de forma que, si querías centrarte en una parte en concreto y te la saltabas, debías …
Q-055	Sin comentarios
Q-056	Sin comentarios
Q-057	Sin comentarios
Q-058	Sin comentarios
Q-059	Personalmente tuve problemas en los casos ECOE ya que en me resultaba muy difícil ir pasando las diferentes imágenes de las pruebas radiológicas, ya que cuando avanzaba 2 o 3 volvía a la original y así era complejo estudiarla, por lo que debía hacer el ECOE en una, dificultando su interpretación ya que ese momento del corte no era el más apropiado para detectar alguna anomalía.
Q-060	Sin comentarios
Q-061	Sin comentarios
Q-062	Sin comentarios
Q-063	Sin comentarios
Q-064	Me ha parecido una experiencia útil a nivel de conocimientos, pero dada la cantidad de horas que ya tenemos que pasar en practicas, seminarios y estudiando creo que sería más práctico hacer algo tipo pdf y subirlo al campus. Creo que perdemos mucho tiempo en movernos de aquí a alla en el second life aunque el objetivo sea muy bueno
Q-065	Sin comentarios
Q-066	Se trata sin duda de una experiencia creativa para aprender Radiología mediante un enfoque ameno, interactivo e innovador, que personalmente me ha traído buenos recuerdos de 3º, pues mi promoción (2017-2023) cursó la asignatura en la pandemia, que aproveché para dedicarme completamente a mi formación. Sin duda repetiría la experiencia, si bien en otro momento en que no esté tan “absorbido” por la…
Q-067	La experiencia fue interesante. No había usado Second Life antes y la verdad es que no iniciaba siquiera el portátil que uso habitualmente por lo que tuve que pedir prestado un ordenador de sobremesa y aun así iba a tirones (sobre todo en el momento de cambiar de puesto) e incluso me expulso varias veces del juego (cerrándose solo, también en momentos de prueba del mismo). Por lo demás, estuvo bi…
Q-068	Sin comentarios
Q-069	Sin comentarios
Q-070	Sin comentarios
Q-071	Las imágenes no me cargaban, se veían en blanco
Q-072	Sin comentarios
Q-073	Sin comentarios
Q-074	Me encanta usar Second Life en la asignatura de Radiología pero he vuelto a tener el mismo problema informático que tuve en 3º de carrera, aun siendo distintos los dispositivos que usé. Lo desarrollo con su solución por si en algún momento algún alumno se encontrase en la misma situación que yo, ya que recuerdo que ni si quiera los técnicos supieron darme una solución y de hecho yo la descubrí po…
Q-075	Excelente idea de innovación docente. Felicidades.
Q-076	Sin comentarios
Q-077	Sin comentarios
Q-078	Sin comentarios
Q-079	Sin comentarios
Q-080	Sin comentarios
Q-081	Sin comentarios
Q-082	Sin comentarios
Q-083	Me resulta genial que hagáis el estudio tan ameno y pienso que tiene un trabajazo enorme detrás todo esto y que deberíamos valorarlo muy positivamente. Cierto es que algunos de los casos me parecen difíciles, pero el hecho de que recalquéis que la nota obtenida no cuenta para la evocación del rotatorio, nos relaja y hace que podamos pensar con más tranquilidad y sin tener que estar agobiados o mi…
Q-084	Sin comentarios
Q-085	Me parece una herramienta de gran utilidad para los alumnos, ya que permite que aprendamos a partir de nuestros errores.
Q-086	Sin comentarios
Q-087	Muy buena experiencia.
Q-088	Creo que la actividad permite entrenar bien la interpretación de imágenes radiológicas, además de centrarse en casos frecuentes en la actividad clínica, lo cual es útil de cara al futuro. Como inconveniente, puede que no todo el mundo tenga fácil acceso a un ordenador y conexión a internet adecuados para llevar a cabo la tarea. Desconozco cómo se ha realizado la comparación de la nota enviada por…
Q-089	Creo que la idea es muy buena, diferente y atractiva, además de una forma que motiva a aprender la radiología. Sin embargo la conectividad a Second Life lo hace un método que lo considero quizá poco práctico, puediéndose buscar un entorno virtual que no generase tantos problemas.
Q-090	Sin comentarios
Q-091	Sin comentarios
Q-092	Sin comentarios
Q-093	Sin comentarios
Q-094	Sin comentarios
Q-095	Unos de los rotatorios mejores organizados.
Q-096	La plataforma es idónea para el aprendizaje del alumnado, como único “pero”, por mi parte, tuve dificultades durante la prueba ECOE para ver las pruebas de imágenes al completo. A veces solo podía valorar la primera imagen que aparecía.
Q-097	Sin comentarios
Q-098	Sin comentarios
Q-099	Las pruebas de imagen tipo TC o RM no sabíamos algunos alumnos que se podían mover para ver los distintos cortes, por lo que tuvimos que resolver el caso mirando la imagen inicial que se mostraba.
Q-100	Sin comentarios
Q-101	Sin comentarios
Q-102	Sin comentarios
Q-103	Algo en lo que he coincidido con mis compañeros es que varios nos hemos dado cuenta algo tarde de que las imágenes de TC podían desplazarse y no eran una única imagen estática. Solo era comentarlo para que en próximas ediciones se comente previamente. ¡Gracias por todo! 😊
Q-104	En general la experiencia es única y muy útil pero justo para el día del ECOE mi conectividad fue mal y no me permitió poder realizar la prueba correctamente ya que no me cargaban las imágenes de los diferentes casos clínicos.
Q-105	Cuestionario vacío, en blanco.
Q-106	Sin comentarios
Q-107	Sin comentarios
Q-108	Sin comentarios
Q-109	Sin comentarios
Q-110	Sin comentarios
Q-111	Sin comentarios
Q-112	Es una idea muy buena pero requiere de un ordenador que resista el programa y de un buen internet
Q-113	Sin comentarios
Q-114	Sin comentarios
Q-115	En mi caso, el ordenador de mesa tan antiguo que tengo ha sido mi principal problema. Cuando hice "la liga de rayos" fue increíble aprendí muchísimo. Muchas gracias por el gran esfuerzo y tiempo que dedicáis para ver la Radiología más atractiva.
Q-116	Sin comentarios
Q-117	Sin comentarios
Q-118	Creo que es un método muy interesante que permite crear experiencias educativas muy innovadoras y que pueden ser entretenidas para los estudiantes. No obstante, la plataforma Second Life creo que no es la más adecuada ya que requiere muchos recursos por parte del ordenador y produce un sobrecalentamiento de los componentes del mismo que no es nada beneficioso. Quizás a través de otro medio con un…
