# Supplementary material for: Evaluation of a virtual objective structured clinical examination in the metaverse (Second Life) to assess the clinical skills in emergency radiology of medical students in Spain: a cross-sectional study
Source: J Educ Eval Health Prof. 2025 Apr 21;22:12. doi: 10.3352/jeehp.2025.22.12 (PMC12202975; doi:10.3352/jeehp.2025.22.12)
Supplement: Supplementary file 7 — Supplement 5. Code domains of open-ended comments with examples and illustrative quotes. [file jeehp-22-12-suppl5.xlsx]

## Sheet: Codes and subcodes
Supplement 5. Table: Code Domains of open-ended comments with examples and illustrative quotes
Advantages
	1. Appreciation
	Explanation: General positive feedback reflecting enjoyment and satisfaction with the activity. These comments often include expressions like "I liked it," "interesting," "attractive," "gratifying," "positive," "very cool," "fantastic," and "great." Such remarks highlight the students' enthusiasm and approval of the learning experience.
	Examples:
	"I really enjoyed it, and I found it very interesting." (Q-023)
	"Overall, my experience has been very positive." (Q-022)
	"The experience was interesting. I had never used anything like it before." (Q-067)
	"A very good experience." (Q-087)
	"I think the idea is very good, different, and enjoyable." (Q-089)
	"Overall, the experience is unique and very useful." (Q-104)
	2. Didactic
	Explanation: Comments emphasizing the educational value of the experience. Students describe the sessions as "useful," "formative," "educative," and mention the presence of a "good objective." These comments underscore how the activity contributed to their learning and understanding.
	Examples:
	"I believe that Second Life is a very useful and formative tool." (Q-007)
	"I found the self-assessment design interesting and quite useful." (Q-036)
	"I find it a highly useful tool for students, as it allows us to learn from our mistakes." (Q-085)
	"I believe the activity provides good training in radiological image interpretation and focuses on cases that are common in clinical practice, which is useful for the future." (Q-088)
	3. Acknowledgments
	Explanation: Expressions of gratitude directed towards professors for their efforts in designing and organizing the OSCE. These comments reflect appreciation for the instructors' dedication and the structure of the learning process.
	Examples:
	"Nevertheless, I greatly appreciate the faculty’s effort to incorporate Second Life into our training " (Q-039)
	"Excellent teaching innovation idea. Congratulations!" (Q-075)
	"I believe there’s a huge amount of work behind all of this that we should value very positively." (Q-083)
	"Thanks for everything!" (Q-103)
	4. Innovation
	Explanation: Feedback highlighting the novelty and creativity of the experience. Students describe the activity as "new," "original," "unusual," "surprising," "creative," and a "suitable alternative" to traditional methods. This reflects their recognition of the innovative approach to learning.
	Examples:
	"I believe that Second Life is a very useful and innovative tool." (Q-007)
	"It is undoubtedly a creative experience for learning Radiology through an engaging, interactive, and innovative approach" (Q-066)
	5. Fun
	Explanation: Descriptions of the activity as enjoyable and engaging. Comments include terms like "fun," "entertaining," and "pleasant," indicating that students found the sessions enjoyable beyond their educational value.
	Examples:
	"Personally, I find this initiative very appealing and interesting" (Q-015)
	"I really enjoyed it." (Q-023)
	"I love using Second Life in the Radiology course." (Q-074)
	"I think it’s fantastic that you make studying so enjoyable." (Q-083)
	6. Cases
	Explanation: Positive feedback regarding the interest level, balanced difficulty, and didactic value of the OSCE cases. Students appreciated how these cases promoted active learning and critical thinking.
	Examples:
	"These are cases we will likely encounter in the ER when we start working" (Q-023)
	"The activity in Second Life is interesting as a personal experience, giving us the opportunity to tackle cases individually and manage the time we have to respond." (Q-024)
	"I believe the activity provides good training in radiological image interpretation and focuses on cases that are common in clinical practice, which is useful for the future." (Q-088)
	7. Organization
	Explanation: Reflections on the clarity and adequacy of the provided guidelines and organization of the sessions. Students appreciated when instructions were clear and information was sufficient, making the learning process smoother.
	Examples:
	"The way the radiology rotation is structured, with clear instructions, made the learning process smooth." (Q-011)
	"The organization was also very good." (Q-043)
	"One of the best-organized rotations." (Q-095)
	8. Formative
	Explanation: Comments emphasizing the usefulness and interest of the self-assessment process in enhancing learning. Students recognized the value of self-evaluation in solidifying their understanding.
	Examples:
	"I want to conclude that the OSCE is not an easy exam if you haven’t been attentive during the rest of the rotation activities. It is an effective evaluation tool." (Q-011)
	"I found the self-assessment design interesting and quite useful." (Q-036)
	9. Stress Management
	Explanation: Recognition of the OSCE as a tool for managing stress and time effectively while solving cases. Students highlighted how the activity helped them build confidence and reduce anxiety.
	Examples:
	" It was a great experience in stress management, having to respond quickly and analyze images, and it showed that more practice is needed in this area." (Q-064)
	"The fact that you emphasized that the grade doesn’t count towards the rotation evaluation helps us relax and allows us to think more calmly, without feeling stressed." (Q-83)
	10. Platform 3D
	Explanation: Preference for the 3D platform over traditional 2D platforms. Students cited better communication and interaction with teachers as key benefits of using a 3D environment.
	Examples:
	"I believe it’s a well-thought-out alternative to conventional learning methods." (Q-039)
Disadvantages
	1. Technical Problems
	Explanation: Issues related to obsolete equipment, internet connectivity, or improper functioning of the Second Life platform. Students expressed frustration with technical difficulties that disrupted their learning experience.
	Examples:
	"The program froze on me three times, and I had to restart each time." (Q-029)
	"When the program updated, I had trouble getting the platform to run again. " (Q-051)
	"The images wouldn’t load for me; they appeared blank." (Q-071)
	"The connectivity issues with Second Life make it a method I consider somewhat impractical" (Q-089)
	2. Information
	Explanation: Complaints about insufficient information regarding the OSCE stations and their operation. Students felt unprepared due to a lack of clear guidelines.
	Examples:
	"We were missing the information that it was possible—and necessary—to scroll through the images within the same case." (Q-001)
	"I didn’t know that the images weren’t static and that we could scroll through them. " (Q-009)
	"Some of us didn’t know that CT or MRI images could be navigated to view different slices." (Q-099)
	3. Second Life
	Explanation: Descriptions of Second Life as complicated, stressful, or impractical to use. Students found the platform challenging and not user-friendly.
	Examples:
	"The only difficulty I had during the exam was focusing and moving the camera, despite having practiced beforehand. This caused me to lose time during the simulation and was sometimes a bit frustrating." (Q-019)
	" Regarding Second Life, I think it complicates the process a bit. I would have preferred to do it using a simpler and faster method." (Q-036)
	"I feel like we lose a lot of time moving around in Second Life, even though the objective is very good." (Q-064)
	4. Time
	Explanation: Concerns about the activity being time-consuming, especially for final-year students juggling heavy workloads.
	Examples:
	"sometimes, when we have a lot to do with the rotation, MIR academy, etc., Second Life takes more time than a simple assessment through the virtual campus, for example." (Q-009)
	"I think there was too little time given the complexity of the cases." (Q-054)
	"I found it a useful experience in terms of gaining knowledge, but given the number of hours we already spend in practical sessions, seminars, and studying, I think it would be more practical to do something like a PDF and upload it to the campus platform." (Q-064)
	5. Platforms 2D
	Explanation: Preference for simpler 2D online platforms, such as the Faculty of Medicine’s virtual campus, over the more complex Second Life environment.
	Examples:
	"I don’t think the virtual format for the radiology OSCE is a bad idea at all; however, I believe that the campus virtual platform provides better visualization of radiological images." (Q-047)
	"It was fine, but I don’t see a big difference compared to having a clinical case exam on the university’s virtual campus, as has been done in other subjects (though my laptop definitely noticed the difference)" (Q-067)
	6. Cases
	Explanation: Criticisms about the difficulty of the OSCE cases or the complexity of the questions. Some students felt unprepared for the level of challenge presented.
	Examples:
	"The theory behind some of the cases had not been covered prior to the OSCE, which made it difficult to identify the diagnoses. Additionally, we were not aware that we needed to learn how to suggest treatments for the pathologies." (Q-025)
	"It’s true that some of the cases seemed difficult to me." (Q-083)
Suggestions
	1. Cases
	Explanation: Suggestions to provide additional practice cases and more detailed explanations to better prepare students for the final summative OSCE.
	Examples:
	"I would have liked to see, for example, 2 solved cases beforehand before taking the OSCE." (Q-054)
	"it would be very helpful to upload a video or document explaining all the stations with the images after all the students have completed their OSCE." (Q-039)
	2. Other Platforms
	Explanation: Recommendations to use alternative platforms when Second Life experiences technical issues or connectivity problems.
	Examples:
	"It might be worth looking for a virtual environment that doesn’t cause as many problems." (Q-089)
	3. Voluntary
	Explanation: Suggestions to make these activities optional rather than mandatory, allowing students to choose the learning methods that work best for them.
	Examples:
	"I don’t think it should be a mandatory tool for all students." (Q-007)
	4. Computers with SL
	Explanation: Proposals to enable Second Life on computers in the Faculty of Medicine library to improve accessibility for students who may not have the necessary equipment at home.
	Examples:
	"As a possible solution, perhaps Second Life could be installed on the library computers for these activities." (Q-015)
